# Supplementary material for: Longitudinal epigenetic and gene expression profiles analyzed by three-component analysis reveal down-regulation of genes involved in protein translation in human aging
Source: Nucleic Acids Res. 2015 May 14;43(15):e100. doi: 10.1093/nar/gkv473 (PMC4551908; doi:10.1093/nar/gkv473)
Supplement: SUPPLEMENTARY DATA [file supp_gkv473_nar-03651-met-n-2014-File009.xls]

## Sheet: Sheet1
Table S1: Samples and RNA-seq libraries used.
Sample pair ID	Sample ID first biopsy	Sample ID second biopsy	Age gap	Age at 1st Biopsy	number of total reads	Alignment % Bowtie 2.1.0.0	Age at 2nd Biopsy	number of total reads	Alignment % Bowtie 2.1.0.0
EL1	AG13105	AG13962	12	35	60508371	87.98	47	53169751	91.8
EL2	AG06282	AG13292	12	44	54950473	90.88	56	69421656	87.66
EL3	AG12956	AG16102	19	50	62300803	86.13	69	65736325	80.61
EL4	AG04656	AG13075	15	39	57759460	85.54	54	62365718	88.78
EL5	AG04352	AG13367	16	42	60116891	86.43	58	72623561	85.78
EL6	AG04456	AG14251	19	49	53264462	88.85	68	53688631	89.54
EL7	AG04439	AG12605	14	53	42109436	94.85	67	45323566	95.04
EL8	AG04380	AG13348	16	59	17453999	95.01	75	38699856	94.47
EL9	AG04354	AG12733	15	41	46453564	95.72	56	48953379	94.57
EL10	AG04453	AG14048	19	52	53912235	94.47	71	52138129	94.9
