# Supplementary material for: Longitudinal epigenetic and gene expression profiles analyzed by three-component analysis reveal down-regulation of genes involved in protein translation in human aging
Source: Nucleic Acids Res. 2015 May 14;43(15):e100. doi: 10.1093/nar/gkv473 (PMC4551908; doi:10.1093/nar/gkv473)
Supplement: SUPPLEMENTARY DATA [file supp_gkv473_nar-03651-met-n-2014-File010.xls]

## Sheet: Sheet1
Table S2: Identified functional terms of GEO Series GSE8121 (longitudinal, whole blood based expression profiles in pediatric septic shock) by three component constrained feature selection filter approach*
Upregulated genes from day 1 to day 3:
term ID	term category	term name	p-val
GO:0002376	BP	immune system process	9.81e-13
GO:0050896	BP	response to stimulus	3.19e-12
GO:0006955	BP	immune response	6.95e-11
GO:0006952	BP	defense response	1.96e-10
GO:0006950	BP	response to stress	2.12e-09
GO:0044421	CC	extracellular region part	1.48e-08
GO:0009611	BP	response to wounding	1.82e-08
GO:0031988	CC	membrane-bounded vesicle	2.31e-08
GO:0070062	CC	extracellular vesicular exosome	2.99e-08
GO:0065010	CC	extracellular membrane-bounded organelle	2.99e-08
GO:0043230	CC	extracellular organelle	2.99e-08
GO:0031982	CC	vesicle	5.68e-08
GO:0005576	CC	extracellular region	1.28e-07
GO:0043207	BP	response to external biotic stimulus	5.98e-07
GO:0051707	BP	response to other organism	5.98e-07
GO:0009607	BP	response to biotic stimulus	1.92e-06
GO:0009617	BP	response to bacterium	4.63e-06
GO:0045087	BP	innate immune response	7.45e-06
GO:0006954	BP	inflammatory response	1.46e-05
GO:0051716	BP	cellular response to stimulus	1.51e-05
GO:0009605	BP	response to external stimulus	0.000118
GO:0007165	BP	signal transduction	0.000226
GO:0023052	BP	signaling	0.000415
GO:0044700	BP	single organism signaling	0.000415
GO:0009620	BP	response to fungus	0.000577
GO:0007154	BP	cell communication	0.00093
GO:0070887	BP	cellular response to chemical stimulus	0.000986
GO:0032496	BP	response to lipopolysaccharide	0.00126
GO:0010033	BP	response to organic substance	0.00132
GO:0098542	BP	defense response to other organism	0.00133
GO:0042221	BP	response to chemical	0.00227
GO:0042581	CC	specific granule	0.0024
GO:0002237	BP	response to molecule of bacterial origin	0.00253
GO:0050789	BP	regulation of biological process	0.00265
REAC:202717	re	Heterdimerization of CEACAMs	0.00285
GO:0042981	BP	regulation of apoptotic process	0.00395
GO:0030141	CC	secretory granule	0.00441
GO:0043067	BP	regulation of programmed cell death	0.00519
GO:0050832	BP	defense response to fungus	0.00573
GO:0010941	BP	regulation of cell death	0.00596
GO:0012505	CC	endomembrane system	0.00615
GO:0050790	BP	regulation of catalytic activity	0.00641
GO:0043549	BP	regulation of kinase activity	0.00718
GO:0042742	BP	defense response to bacterium	0.00724
GO:0045859	BP	regulation of protein kinase activity	0.00738
REAC:71387	re	Metabolism of carbohydrates	0.00901
GO:0005615	CC	extracellular space	0.0113
GO:0071902	BP	positive regulation of protein serine/threonine kinase activity	0.0116
GO:0071900	BP	regulation of protein serine/threonine kinase activity	0.0119
GO:0033674	BP	positive regulation of kinase activity	0.0127
GO:0031349	BP	positive regulation of defense response	0.0133
GO:0051338	BP	regulation of transferase activity	0.014
GO:0048522	BP	positive regulation of cellular process	0.0147
GO:0098588	CC	bounding membrane of organelle	0.015
GO:0043085	BP	positive regulation of catalytic activity	0.018
GO:0002526	BP	acute inflammatory response	0.0185
GO:0045860	BP	positive regulation of protein kinase activity	0.0188
GO:0051347	BP	positive regulation of transferase activity	0.0199
GO:0031347	BP	regulation of defense response	0.0212
GO:0006915	BP	apoptotic process	0.0235
GO:0080134	BP	regulation of response to stress	0.0248
GO:0006793	BP	phosphorus metabolic process	0.0302
GO:0012501	BP	programmed cell death	0.032
GO:0001932	BP	regulation of protein phosphorylation	0.0327
GO:0007599	BP	hemostasis	0.0329
GO:0052547	BP	regulation of peptidase activity	0.0359
GO:0031410	CC	cytoplasmic vesicle	0.0374
GO:0097367	MF	carbohydrate derivative binding	0.0392
GO:0016023	CC	cytoplasmic membrane-bounded vesicle	0.0394
GO:0008610	BP	lipid biosynthetic process	0.0477
GO:0065008	BP	regulation of biological quality	0.0496
GO:0016043	BP	cellular component organization	0.0497
CORUM:5542	co	CCNB2-CDC2 complex	0.05
downregulated genes from Day 1 to Day 3
term ID	term category	term name	P-val
GO:0002376	BP	immune system process	2.06e-09
GO:0009611	BP	response to wounding	6.69e-09
GO:0006950	BP	response to stress	4.01e-07
GO:0006952	BP	defense response	1.37e-06
GO:0044699	BP	single-organism process	2.81e-06
GO:0050896	BP	response to stimulus	4.17e-06
GO:0016020	CC	membrane	4.21e-06
REAC:109582	re	Hemostasis	1.55e-05
GO:0006955	BP	immune response	1.77e-05
GO:0009617	BP	response to bacterium	0.000125
GO:0009605	BP	response to external stimulus	0.000194
REAC:75178	re	Formation of Platelet plug	0.000222
GO:0044763	BP	single-organism cellular process	0.000531
REAC:139853	re	Elevation of cytosolic Ca++ levels	0.00061
GO:0065008	BP	regulation of biological quality	0.000725
GO:0009607	BP	response to biotic stimulus	0.000758
GO:0006954	BP	inflammatory response	0.000773
GO:0043207	BP	response to external biotic stimulus	0.000981
GO:0051707	BP	response to other organism	0.000981
GO:0016192	BP	vesicle-mediated transport	0.00103
GO:0001775	BP	cell activation	0.00127
GO:0030097	BP	hemopoiesis	0.00133
GO:0030168	BP	platelet activation	0.0022
GO:0044707	BP	single-multicellular organism process	0.00223
GO:0002252	BP	immune effector process	0.00228
GO:0048518	BP	positive regulation of biological process	0.00271
REAC:76002	re	Platelet Activation	0.00278
REAC:114608	re	Platelet degranulation	0.0029
GO:0032496	BP	response to lipopolysaccharide	0.00292
GO:0002576	BP	platelet degranulation	0.00296
GO:0007596	BP	blood coagulation	0.00332
GO:0050817	BP	coagulation	0.0038
GO:0007599	BP	hemostasis	0.00393
GO:0002684	BP	positive regulation of immune system process	0.004
GO:0044765	BP	single-organism transport	0.00408
GO:0048534	BP	hematopoietic or lymphoid organ development	0.00412
GO:0002520	BP	immune system development	0.00424
GO:0044425	CC	membrane part	0.00436
REAC:76005	re	Response to elevated platelet cytosolic Ca++	0.00467
GO:0032879	BP	regulation of localization	0.00556
GO:0002237	BP	response to molecule of bacterial origin	0.00561
GO:0042060	BP	wound healing	0.0064
GO:0005887	CC	integral component of plasma membrane	0.00657
GO:0005886	CC	plasma membrane	0.00739
GO:0051704	BP	multi-organism process	0.00802
GO:0051239	BP	regulation of multicellular organismal process	0.00818
GO:0002253	BP	activation of immune response	0.00978
GO:0071944	CC	cell periphery	0.0126
GO:1901700	BP	response to oxygen-containing compound	0.0132
GO:0010033	BP	response to organic substance	0.0147
GO:0050878	BP	regulation of body fluid levels	0.0152
GO:0048584	BP	positive regulation of response to stimulus	0.0157
GO:0031226	CC	intrinsic component of plasma membrane	0.0179
GO:0042221	BP	response to chemical	0.0203
GO:0002460	BP	adaptive immune response based on somatic recombination of immune receptors built from immunoglobulin superfamily domains	0.0205
GO:0006887	BP	exocytosis	0.0263
GO:0009719	BP	response to endogenous stimulus	0.0274
GO:0002682	BP	regulation of immune system process	0.0275
GO:0007165	BP	signal transduction	0.0281
GO:0002443	BP	leukocyte mediated immunity	0.0293
GO:0045087	BP	innate immune response	0.0321
REAC:168256	re	Signaling in Immune system	0.0333
GO:0050776	BP	regulation of immune response	0.04
KEGG:04640	ke	Hematopoietic cell lineage	0.0428
GO:0050778	BP	positive regulation of immune response	0.0446
* The source data was obtained from: Shanley TP, Cvijanovich N, Lin R, Allen GL, Thomas NJ, et al. (2007) Genome-level longitudinal expression of signaling pathways and gene networks in pediatric septic shock. Mol Med 13: 495-508.
