# Supplementary material for: Longitudinal epigenetic and gene expression profiles analyzed by three-component analysis reveal down-regulation of genes involved in protein translation in human aging
Source: Nucleic Acids Res. 2015 May 14;43(15):e100. doi: 10.1093/nar/gkv473 (PMC4551908; doi:10.1093/nar/gkv473)
Supplement: SUPPLEMENTARY DATA [file supp_gkv473_nar-03651-met-n-2014-File011.xls]

## Sheet: Sheet1
Table S3: Top 490 ranked genes identified by 3CA analysis.
Closest mapped Gene IDs (cuffdiff)	Zmin score	rank	directionality	intensity	variance	temporal change	E1_FPKM	L1_FPKM	E2_FPKM	L2_FPKM	E5_FPKM	L5_FPKM	E6_FPKM	L6_FPKM	E7_FPKM	L7_FPKM	E9_FPKM	L9_FPKM	E11_FPKM	L11_FPKM	E13_FPKM	L13_FPKM	E14_FPKM	L14_FPKM	E16_FPKM	L16_FPKM
CD63	0	1	+	285.425	2044.42	143.942	1274.7	1266.36	1012.06	1437.73	1184.6	1498.23	1445.41	1512.25	1567.27	1370	1439.4	1362.63	1507.02	1507.85	1214.15	1514.07	1462.79	1996.42	1295.1	1972.61
ANXA5	0.0227696	2	-	380.011	2758.06	-150.892	2183.57	1851.07	1781.14	1707.95	2485.47	1867.93	1555.04	1626.81	1918.06	2039.51	2082.67	2149.24	2171.98	1735.43	2427.01	2370.42	1823.75	1573.83	2111.49	1484.06
CALU	0.0408497	3	-	119.842	895.534	-65.5279	629.994	684.595	703.003	493.292	669.938	475.966	697.678	603.245	572.405	576.462	670.892	561.131	642.172	686.176	826.434	796.202	680.192	470.139	686.053	504.849
GREM1	0.0408582	4	-	525.339	1671.45	-349.989	1377.26	899.019	2222.43	1222.27	1383.86	1245.55	1110.72	869.065	1294.02	832.168	1134.92	902.682	775.974	783.715	2315.68	644.594	1151.63	456.763	1265.21	1226.28
CTC-425F1.4	0.0530172	5	+	254.354	1268.94	124.755	656.783	910.066	956.444	929.551	1007.3	1455.27	671.383	836.499	816.968	737.843	889.653	679.129	853.441	1177.66	548.903	1002	794.508	1129.77	851.781	953.672
SPARC	0.0551512	6	-	1672.79	7261.8	-940.27	3505.91	4014.15	5426.73	3552.07	5946.58	2656.13	4921.23	4288.51	7091.34	5249.35	5895.75	4605.19	4960.56	5166.57	4362.62	4701.81	8469.26	6181.17	6985.12	3852.73
RP11-290D2.4,TPT1	0.0618204	7	-	616.482	3006.74	-236.373	2363.78	1766.8	2505.89	1612.7	1780.68	1236.85	2690.45	2653.22	2072.79	1954.32	1831.05	2004.94	3272.21	2517.8	2533.89	1942.71	1685.07	1619.33	2130.67	2214.99
HDLBP	0.0760757	8	-	345.647	2239.74	-105.932	1675.73	1287.07	1620.94	1336.71	1660.94	1088.65	1601.44	1521.18	1762.58	1941.66	1639.09	1587.56	1996.27	2154.74	1544.54	1580.36	1376.8	1266.81	1690.32	1305.81
RPL37A	0.0825549	9	-	329.98	2486.97	-87.7541	2182.68	1957.44	2239.08	1567.85	1755.45	1297.43	1746.54	1891.26	1870.34	1879.18	1719.1	2042.79	1949.7	1710.82	1709.76	1431.93	1439.31	1572.68	1583.16	1602.71
FSTL1	0.0850203	10	-	655.137	1666.39	-370.181	1301.16	981.742	1583.96	0	1310.9	638.999	1162.65	1412.85	1277.37	1607.07	1632.04	1806.13	939.577	0	1540.69	1183.79	1351.47	631.869	2006.46	608.68
AL022328.1	0.0865111	11	+	193.317	1143	74.1856	699.213	670.826	775.61	763.596	869.692	1042.56	602.107	845.045	684.553	740.888	894.694	745.689	610.025	637.047	765.528	964.48	797.317	1032.35	841.849	1147.25
LMNA	0.112141	12	+	430.925	1949.37	128.416	1203.76	1124.46	1138.72	1862.87	1228.5	1258.76	1186.41	1109.76	1578.17	1686.51	1708.59	1659.65	1594.87	2071.07	1084.06	1673.7	844.11	1216.71	1278.96	998.742
CALR	0.113073	13	+	238.842	1217.58	78.8485	583.08	781.143	884.996	888.239	899.258	985.93	645.165	767.022	768.158	724.798	798.113	681.761	871.295	1345.2	596.588	1022.51	938.109	1058.54	1049.19	893.895
AC139149.1,ACTG1	0.11353	14	-	891.261	3574.19	-268.063	2369.03	1504.08	3082.19	1653.89	2947.75	2448.45	2040.44	2771.75	3274.12	3103.87	3553.19	2317.92	1951.43	2909.85	2990.67	1481.02	1825.71	1696.13	3063.15	3419.73
TPM4	0.113968	15	-	270.372	1394.89	-83.4294	1172.28	772.557	1205.51	891.602	1107.65	905.424	856.399	958.543	1052.02	852.324	1002.72	762.396	932.575	898.679	1248.54	753.67	898.126	848.978	959.833	1611.61
RPLP0	0.118185	16	-	337.145	1377.66	-112.555	1231.95	1101.82	1179.39	722.672	887.434	441.905	1219.93	1153.91	993.313	919.081	832.895	1000.45	1509.43	1384.4	904.616	788.127	887.804	737.585	858.112	663.154
RBM7,REXO2,RP11-212D19.4	0.122004	17	-	32.9217	347.621	-21.9231	293.309	262.88	300.514	229.204	270.217	196.278	281.577	252.121	228.074	252.782	234.512	223.425	250.313	221.899	220.318	209.559	274.929	233.026	254.413	216.962
RPLP1	0.128094	18	-	367.783	1983.32	-89.5542	1637.63	1689.02	1733.77	1297.2	1323.26	962.797	1800.9	1780.6	1703.17	1477.23	1447.25	1566.73	1558.58	1263.48	1151.69	947.506	1055.97	1200.76	1230.93	1191.34
CYR61	0.130632	19	-	257.25	981.48	-93.0421	720.674	530.533	1051.01	478.746	682.929	501.221	890.671	689.372	554.977	740.986	784.048	632.424	573.039	567.102	926.819	508.259	551.132	443.26	831.468	1159.05
CDKN1A	0.13145	20	-	75.1802	377.349	-45.2874	320.862	233.571	341.536	277.068	382.558	203.475	221.514	203.141	220.031	252.93	283.588	228.093	222.61	173.03	365.195	157.302	317.938	270.396	293.369	329.735
COL6A1	0.131511	21	+	459.438	1920.48	125.254	791.613	753.722	1460.7	1766.72	1256.79	1110.1	1206.54	1556.09	1323.72	1017.12	1591.5	1576.92	988.56	1398.76	1515.15	1442.17	1055.58	1614.56	1475.1	2200.45
THBS1	0.135442	22	-	2364.03	4849.32	-1475.2	0	2808.72	4435.47	3488.55	4160.55	2953.78	4632.85	0	4340.36	0	5286.82	4235.33	2800.83	0	6360.38	3478.59	4282.11	2260.75	6796.57	3007.78
ARF4	0.139262	23	-	81.692	745.794	-26.9252	514.533	511.851	536.586	375.516	483.433	404.593	582.392	572.774	502.263	552.284	555.339	484.258	609.644	561.19	515.29	504.61	633.707	594.346	527.323	518.308
RNF10	0.140059	24	-	54.9479	457.317	-26.0669	328.751	263.727	337.371	283.324	286.574	219.459	312.96	341.858	314.937	362.833	324.52	311.17	359.108	363.163	383.042	270.854	394.892	297.779	370.63	329.977
EIF4G2,SNORD97	0.14042	25	-	362.912	2075.19	-78.2458	1336.52	1616.02	1373.13	1366.45	1358.85	1092.37	1643.52	1565.21	1684.56	1803.66	1474.31	1496.46	1834.45	1791.98	1356.63	1482.62	1750.88	1158.21	1403.83	737.137
PABPC1	0.145565	26	-	369.551	1434.18	-103.321	1361.25	861.567	1511.98	998.24	980.414	694.113	1228.89	1300.41	935.684	1104.68	994.808	1183.53	1392.53	1236.26	981.633	874.663	612.529	554.991	845.7	575.781
EEF1A1	0.145979	27	-	423.578	1300.22	-137.657	1305.67	815.737	1359.6	806.201	934.71	423.202	1115.7	1189.01	692.899	953.543	663.475	953.117	1404.08	1453.62	1060.15	733.92	658.758	430.18	920.624	410.378
CTD-2033D15.1	0.149615	28	-	2270.77	4711.98	-1172.17	0	3063.15	4577.38	3314.24	4321.02	3156.92	4644.05	0	3887.13	0	5266.91	3841.23	2688.7	0	5380.18	3838.95	3963.53	2700.48	5830.89	4067.87
RPS3,SNORD15A	0.149843	29	-	426.161	1764.25	-105.108	1345.81	1097.06	1577.17	1018.31	1083.65	594.699	1416.35	1335.47	1151.92	1097.28	1033.78	1355.57	2049.58	1866.38	1321.49	1198.71	1053.02	986.559	1163.4	1159.68
RPL31	0.152101	30	-	211.036	1086.64	-56.9063	818.181	665.913	950.841	606.177	666.254	470.791	853.851	874.628	682.476	671.7	649.705	778.061	1166.39	964.476	880.58	642.306	648.322	711.599	758.93	885.103
RPS19	0.152344	31	-	416.796	2609.67	-74.7626	1976.1	1802.01	2227.91	1794.21	1546.69	969.087	1956.11	1860.64	1682.07	1683.86	1441.86	1935.67	2256.99	1955.78	2120.97	1677.52	1981.95	1926.95	1783.57	2311.19
IFITM1,IFITM2	0.152957	32	+	322.532	653.333	161.577	150.651	162.612	323.342	1205.55	168.267	657.361	372.105	435.786	338.796	756.781	457.728	478.115	262.589	271.69	381.296	192.219	374.205	771.142	504.75	687.519
RPS23	0.156518	33	-	194.536	1072.87	-50.3643	849.464	738.812	951.056	625.025	651.014	403.843	919.403	941.797	687.476	699.939	615.808	720.504	1017.75	909.546	795.772	628.695	697.294	762.93	749.094	790.781
CALD1	0.15792	34	-	408.397	915.633	-163.397	633.888	244.524	1143.54	418.213	490.694	755.866	654.122	1042.82	545.143	778.889	1056.91	486.958	245.265	519.987	1287.45	438.855	496.388	197.015	972.571	332.063
ITGB1	0.159888	36	-	292.504	1235.68	-75.6831	1006.88	973.403	1151.39	843.141	1311.64	1151.84	679.825	694.109	945.39	1004.83	962.28	740.08	587.022	807.666	757.253	994.589	955.04	466.798	899.635	509.579
TNFRSF11B	0.160787	37	-	426.525	843.751	-185.477	632.648	267.781	840.382	332.181	608.813	257.496	634.078	571.263	364.663	854.98	441.597	392.923	524.154	244.478	1313.46	385.717	355.124	279.516	1416.88	922.43
EEF1G,MIR3654,TUT1	0.161267	38	-	357.06	1361.81	-92.0416	1137.84	819.672	1119.72	720.764	869.693	472.637	1140.81	1064.71	864.921	886.694	818.577	1079.14	1585.88	1511.92	1018.08	981.786	716.731	676.307	985.985	742.942
SEPT2	0.161464	39	-	45.0452	327.8	-24.9171	285.274	246.514	264.836	258.534	275.982	208.018	253.877	239.913	229.739	241.876	227.927	218.786	235.035	242.22	234.597	186.356	263.366	157.823	216.748	134.96
WDR1	0.164786	40	-	102.576	516.303	-40.0411	363.097	316.114	396.32	263.298	380.833	279.697	252.725	352.092	390.198	312.567	426.787	270.039	345.359	501.004	447.17	347.973	357.516	303.371	562.948	410.532
SERPINE1	0.165419	41	-	570.05	1124.67	-221.131	880.41	1100.83	715.383	284.526	2045.05	895.439	460.467	298.491	852.927	337.074	506.641	666.642	529.978	632.184	690.931	586.165	907.376	740.443	1771.85	691.955
CSDE1,NRAS	0.165869	42	-	60.5383	329.372	-32.7445	313.335	233.571	241.531	229.775	251.251	146.033	249.474	249.531	243.864	264.564	222.314	212.768	269.626	286.356	292.2	207.785	240.308	137.703	225.107	117.847
TLN1	0.16803	43	+	111.464	732.962	32.4566	455.386	469.726	495.468	374.594	487.954	668.303	425.123	523.143	535.207	539.45	617.046	522.256	440.353	488.323	393.885	605.946	467.36	566.811	630.456	648.692
RPL30	0.168158	44	-	203.671	973.971	-53.5469	716.953	640.888	830.666	588.768	541.228	367.17	755.068	796.424	562.907	572.435	577.203	644.506	1056.28	929.454	848.793	616.493	692.967	688.381	673.168	653.447
EEF2,SNORD37	0.168903	45	-	991.636	3931.28	-197.136	3348.08	2269.05	3386.52	2581.38	3227.23	2409.34	3962.42	3440.45	3170.27	4205.23	3149.42	3056.01	2696.89	2987.47	2247.51	2065.17	1738.99	1712.07	2230.04	1643.28
CTD-2574D22.6,MAZ,MVP,PAGR1,PRRT2	0.171397	46	+	29.1628	392.196	13.5767	285.311	273.468	245.733	304.798	278.027	284.436	233.513	273.666	295.995	328.377	294.649	279.8	239.66	259.905	249.296	289.557	262.607	282.447	290.788	291.129
S100A6	0.171437	47	+	1094.4	4831.23	198.541	4320.88	3142.56	3791.37	5663.46	3052.42	2866.5	2688.97	3167.44	2372.04	3359.07	3653.8	4003.65	3839.59	3273.08	3309.73	2829.56	2164.47	2735.29	3535.95	4496.41
CTSL1	0.172059	48	+	74.7927	359.959	36.6629	187.654	307.377	188.305	343.501	228.084	186.923	303.584	271.561	157.477	205.798	212.384	249.87	232.481	224.38	219.05	310.838	309.775	380.401	234.018	310.655
COL3A1	0.172952	49	-	888.168	2022.08	-268.422	1588.54	458.148	2495.93	1698.61	1801.15	336.855	1114.76	770.241	826.271	726.222	830.607	1628.36	1797.63	1638.89	995.193	1894.77	2989.84	1890.44	1629.87	1231.19
AL121987.1,PEA15	0.173968	50	-	61.6344	403.812	-26.7146	287.112	317.37	268.696	236.022	310.18	189.422	265.534	279.905	364.978	314.121	274.75	279.598	291.369	238.287	288.128	185.956	310.463	337.218	376.819	282.328
MIR1282	0.17397	51	+	1078.21	3728.58	229.53	2433.27	1930.45	2786.1	2343.5	2514.35	2509.5	2340.13	2747.92	2093.09	2941.49	2379.56	3184.49	1618.61	1936.48	2684.83	1621.51	2420.3	3510.93	3421.77	5211.78
RPL27A,SNORA3	0.174322	52	-	224.217	1235.22	-48.4308	966.509	784.493	1086.29	757.473	775.497	573.196	1022.07	1041.8	779.394	701.987	688.131	899.167	1230.69	1135.74	959.711	841.68	787.592	842.517	774.202	807.118
SLC38A2	0.174592	53	-	92.3637	503.234	-34.2342	419.89	363.42	371.583	306.879	393.983	349.817	436.81	378.33	422.711	404.135	302.847	281.787	395.848	439.674	267.424	378.957	396.975	210.148	384.16	194.94
RPS25	0.17477	54	-	207.909	1286.44	-42.5917	1058.97	880.566	1119.39	764.077	794.791	616.974	1048.38	977.217	738.711	779.802	755.411	892.965	1263.89	1059.03	943.692	925.154	882.278	920.023	787.162	974.53
HIF1A,RP11-618G20.1,SNAPC1	0.175036	55	-	194.684	655.782	-67.2004	549.856	442.805	687.324	332.519	471.548	381.387	355.1	376.08	345.087	306.919	319.025	364.807	609.917	723.932	471.764	522.03	795.907	446.899	482.317	240.11
RPS6	0.17527	56	-	239.847	1066.07	-58.8946	847.295	736.184	947.376	589.254	639.089	444.633	913.001	865.74	696.127	645.914	678.644	794.481	1212.18	1060.57	743.607	719.079	651.282	622.549	614.62	631.921
RPS12	0.175967	57	-	166.884	896.048	-42.4657	815.366	725.137	807.245	540.825	568.559	463.497	756.962	667.859	518.496	530.043	503.812	595.474	944.332	722.159	591.209	573.42	563.564	641.991	559.629	568.214
AC073343.2	0.175997	58	-	109.011	321.189	-61.4654	239.34	178.697	258.903	186.35	188.968	111.11	352.579	298.963	206.159	182.427	167.4	158.664	304.364	281.382	451.187	221.343	236.321	31.8839	258.583	143.732
STC2	0.177298	59	-	608.744	1253.94	-204.074	997.971	511.764	1656.08	715.677	975.173	601.238	296.943	440.79	845.343	618.22	885.554	1115.8	435.33	236.309	1376.43	329.729	990.81	1033.77	1731.87	1702.17
CFL1	0.180376	60	+	133.657	892.303	31.8854	530.098	644.713	529.328	520.182	599.691	629.589	534.462	646.786	717.574	592.262	657.284	546.087	756.972	808.552	483.703	587.337	645.988	861.577	624.944	693.886
PPIB	0.182425	61	+	262.411	1310.71	53.938	650.805	787.982	864.493	894.137	932.044	799.378	865.996	776.334	964.199	791.018	825.629	826.47	1190.53	1316.27	667.593	930.26	1013.58	1349.76	904.021	1170.08
CTB-12A17.3	0.18266	62	+	47.7858	318.602	23.9588	217.576	295.889	163.532	231.591	218.489	197.655	204.371	183.504	219.643	223.949	195.462	215.835	267.734	280.901	178.182	231.792	212.522	311.078	199.552	243.697
GNB1	0.182896	63	-	37.2912	305.515	-19.497	227.27	215.832	214.78	225.623	226.955	152.883	199.831	191.708	249.935	232.921	187.852	200.271	213.548	235.875	236.559	202.019	247.39	187.554	289.656	173.361
EMP3	0.184664	64	+	277.969	914.095	76.6639	611.761	995.286	412.286	778.517	514.508	624.457	572.537	501.762	827.259	408.969	526.591	442.105	803.386	752.797	362.499	766.819	736.223	1177.59	531.711	534.65
RPL27	0.185088	65	-	271.087	1197.29	-59.357	870.671	863.346	934.743	653.206	707.134	442.238	849.993	820.628	764.109	661.904	671.775	805.496	1404.41	1201.99	998.351	869.86	888.899	843.962	785.373	873.393
CCDC80	0.185672	66	-	412.111	1579.21	-85.4312	1525.72	1179.28	1363.89	725.505	1421.7	1517.76	753.479	1010.23	1010.85	777.996	1153.12	918.975	1493.63	1663.47	719.618	1102.1	1254.97	950.726	1057.46	700.215
RPL41	0.187487	67	-	127.933	883.053	-29.306	668.923	561.776	731.056	605.636	594.503	403.661	643.485	624.341	625.984	576.91	569.296	645.006	855.241	797.253	597.466	531.203	573.127	672.969	588.832	614.708
KRBA2,RPL26	0.191132	68	-	115.89	629.086	-33.3578	505.434	417.395	600.005	363.294	396.975	301.764	527.258	512.758	359.634	390.723	374.757	464.784	636.953	538.669	481.659	359.554	374.322	418.3	420.93	438.935
RPS27	0.191218	69	-	271.37	1530.69	-47.5024	1112.01	961.587	1402.01	959.867	980.03	623.234	1304.48	1400.68	963.069	1041.17	940.34	1156.36	1327.14	1094.68	1195.78	883.279	940.647	1019.52	988.786	1342.13
SULF1	0.193292	70	-	201.658	429.241	-92.0633	533.438	147.86	307.381	475.173	362.07	427.835	388.565	400.656	534.562	256.644	128.77	99.0828	101.146	104.348	423.066	169.261	391.995	192.725	444.553	39.9896
COL5A1	0.193298	71	-	126.775	527.939	-42.2349	280.788	282.054	567.308	291.769	550.223	369.278	418.141	325.269	580.193	345.852	348.578	448.077	278.621	319.131	244.003	318.264	379.516	366.355	372.4	356.431
RHOA	0.193455	72	-	81.2874	617.338	-22.6602	436.046	531.496	436.341	381.623	436.354	334.718	433.711	500.019	475.47	477.633	396.011	374.546	507.87	491.359	409.998	428.697	517.111	364.429	473.617	317.546
FRMD6	0.194236	73	-	104.01	285.757	-57.7371	365.349	196.554	308.082	207.753	347.874	246.279	156.704	142.938	105.047	128.767	119.384	128.601	205.923	186.465	190.882	150.942	329.656	114.495	258.295	67.8761
S100A10	0.194256	74	+	274.979	837.003	76.3489	661.607	508.55	575.24	983.099	341.292	556.3	735.438	789.034	406.084	727.401	786.018	977.546	633.207	594.554	400.952	469.997	214.745	295.939	599.381	531.281
AP000721.4,COX8A,OTUB1	0.195988	75	+	42.4908	326.777	19.3843	234.276	273.079	202.232	253.065	221.05	219.698	194.927	216.931	245.024	216.772	223.994	233.342	251.815	277.209	175.208	186.158	226.454	314.865	194.545	252.542
HNRNPH1	0.196233	76	+	143.85	637.486	41.1794	437.468	568.348	535.924	463.727	399.542	658.345	427.743	333.649	374.219	368.885	328.532	358.01	519.951	548.58	313.675	573.798	505.546	612.309	364.512	303.825
IGFBP4	0.197417	77	-	846.053	1635.73	-244.507	987.444	466.445	1218.08	594.645	996.941	606.231	605.524	727.227	1249.85	1621.5	1786.22	1426.21	638.888	528.434	2916.57	552.557	1427.44	954.295	1338.38	2229.94
LOX	0.199751	78	-	351.077	757.973	-114.016	515.984	763.702	497.921	676.75	945.371	0	286.732	252.314	465.585	297.828	448.072	411.022	404.101	467.731	550.669	763.681	793.091	489.051	1197.38	370.399
DAGLB,KDELR2	0.199836	79	-	54.1593	373.706	-21.5155	253.071	269.238	274.18	250.221	271.551	194.448	404.583	267.218	286.979	252.008	255.44	253.262	310.288	282.02	211.895	225.245	279.092	243.808	243.179	248.515
AL139099.1,RPL32P29,RPS29	0.200856	80	-	202.081	1149.21	-38.0912	1020.66	947.353	1144.87	763.415	799.829	584.764	952.267	872.753	747.377	706.913	643.499	873.461	1014.88	871.363	781.272	682.435	679.18	791.541	607.162	758.307
RPL23	0.201636	81	-	423.417	1803.96	-72.1112	1382	1109.29	1560.6	920.958	1008.94	707.396	1186.78	1212.01	1053.42	1097.05	1042.02	1217.79	1978.72	1849.54	1666	1292.87	1208.18	1307.55	1168.94	1521.34
RTN4	0.202004	82	-	108.253	718.134	-26.1191	510.324	671.138	487.429	453.591	442.741	438.43	500.553	510.145	593.775	448.154	485.148	389.563	484.985	451.695	558.594	659.557	634.486	445.986	561.269	421.665
TPM2	0.202268	83	-	303.274	868.235	-80.3765	521.704	543.39	642.506	379.998	806.051	924.14	525.418	641.852	1067.24	310.76	1077.17	183.923	461.195	708.472	436.807	614.307	558.625	551.032	584.619	686.766
RP11-498C9.3	0.203721	84	+	88.1419	464.367	29.213	283.517	423.792	304.362	340.27	299.851	396.184	282.859	301.483	418.479	359.629	354.772	338.643	239.064	247.746	223.922	234.555	330.493	470.87	333.18	370.461
FBN1	0.204319	85	-	124.869	559.45	-36.9353	321.782	276.033	307.488	278.382	484.089	339.485	502.131	411.792	465.394	523.553	503.748	434.211	263.077	391.014	512.112	413.67	316.997	300.698	531.635	317.271
PTMA	0.204717	86	+	152.107	460.739	55.2363	245.128	464.145	336.08	390.597	246.206	397.628	223.677	249.777	233.327	173.379	201.047	195.948	531.56	525.943	224.609	369.501	360.693	518.317	241.514	339.765
NFE2L1	0.205871	87	-	100.251	349.066	-42.6293	220.767	171.152	201.439	202.768	254.302	115.306	215.965	210.307	333.24	312.479	242.821	230.702	186.405	215.234	251.993	299.417	411.013	228.738	433.283	162.255
PIK3C2A,RPS13,SNORD14B	0.206017	88	-	132.961	761.412	-30.7135	618.139	561.709	706.153	479.339	474.721	373.44	622.843	670.102	490.964	489.757	472.152	527.769	758.133	585.607	561.015	438.967	408.664	492.491	484.009	543.257
RPL14	0.207685	89	-	346.693	1311.74	-66.6905	961.928	760.382	940.582	659.34	740.318	452.723	960.897	792.31	759.618	705.945	636.666	894.989	1461.04	1352.86	1298.92	997.831	889.979	1178.39	1085.05	997.082
RPL37	0.208817	90	-	144.671	934.225	-28.4959	708.629	621.29	916.209	650.246	620.261	497.741	775.987	732.39	658.988	627.656	618.874	721.844	739.676	638.976	621.195	477.865	494.202	618.777	650.367	814.61
MORF4L1	0.211845	91	-	39.5675	328.94	-16.4915	251.856	248.299	251.718	209.157	218.62	175.245	215.481	265.758	238.344	267.547	247.888	211.677	263.976	218.454	264.549	199.413	293.447	200.509	193.765	210.36
RP11-498C9.2	0.212872	92	+	371.797	1242.73	74.1709	576.918	757.051	696.881	790.52	867.48	946.244	658.001	603.487	868.39	602.045	729.073	730.525	866.041	983.514	622.001	927.424	1337.6	1553.61	1024.93	1401.83
ELN	0.213442	93	-	373.071	487.044	-174.643	430.321	270.319	91.8564	35.1447	1019.47	377.378	521.664	79.5068	940.322	495.674	223.814	93.5499	107.596	44.6261	75.4752	46.8662	726.246	435.869	313.044	101.052
RCN3	0.213948	94	+	283.612	1017.4	59.5143	443.132	586.52	561.201	679.881	746.428	762.986	518.764	537.636	911.582	550.219	627.028	713.916	695.103	713.064	493.314	772.197	1066.44	1274.83	697.997	1011.4
OSTC	0.214293	95	-	21.6783	193.143	-14.8442	118.601	129.286	139.822	108.04	138.511	105.226	153.717	132.137	163.504	132.132	155.801	123.611	174.8	150.315	130.989	126.621	164.615	133.828	126.294	115.53
PSAP	0.214951	96	-	204.24	764.988	-48.5645	495.228	343.283	476.2	408.479	498.901	396.097	552.428	627.179	480.803	550.661	623.691	527.027	330.616	344.782	940.931	529.473	692.076	544.135	650.898	783.85
AL136419.6,CHMP4A,IPO4,MDP1,NEDD8,NEDD8-MDP1,RP11-468E2.2,TM9SF1	0.215168	97	+	63.5894	511.839	18.0097	329.816	339.308	321.877	331.689	309.104	311.07	313.062	336.926	327.435	369.474	356.874	383.152	411.013	442.699	359.542	328.421	404.05	481.191	356.885	420.423
UCHL1	0.215697	98	-	90.2774	214.793	-56.1377	211.13	183.862	112.853	65.3572	261.048	84.9928	217.434	72.6656	267.651	157.002	64.6293	93.2674	74.0558	76.3856	120.535	104.081	219.238	115.872	314.402	115.583
HERPUD1	0.215936	99	-	65.7373	285.644	-30.0675	190.983	206.484	253.07	145.539	219.52	128.534	264.271	283.437	256.403	253.371	214.836	188.463	157.568	137.988	152.938	169.798	233.948	157.369	277.662	124.998
TMEM59	0.216418	100	-	75.3925	486.154	-22.1334	374.574	299.029	364.864	366.525	293.689	222.844	311.044	407.089	290.086	393.405	443.466	313.068	335.174	280.176	393.322	341.339	450.746	308.292	333.603	345.788
ATP5B	0.217856	101	+	214.613	1213.72	35.5057	817.589	964.539	730.542	753.772	807.525	758.014	747.096	751.079	826.876	808.504	841.834	800.819	1222.27	1266.1	721.851	939.314	940.746	996.729	671.23	790.815
ZFAS1	0.217911	102	-	81.3638	360.637	-30.4622	260.025	251.798	422.643	221	191.249	146.745	325.237	312.845	243.934	215.735	279.555	303.786	305.333	191.705	225.519	178.716	247.068	205.927	255.815	297.321
CLIC1,DDAH2	0.219767	103	+	67.7808	407.439	22.429	322.599	368.313	207.921	340.686	299.529	287.738	215.309	236.808	299.347	267.812	242.098	202.359	336.2	343.367	235.994	318.547	293.528	367.825	265.536	301.8
EIF4G1	0.220444	104	+	54.0009	366.049	19.4028	237.253	288.519	210.42	206.509	245.214	341.474	230.964	226.308	275.545	299.281	303.812	277.253	244.627	257.214	177.832	301.803	261.217	310.43	260.635	213.125
TXNRD1	0.220499	105	-	150.34	341.82	-64.7365	251.599	286.959	214.554	101.734	467.035	224.266	118.655	183.311	227.617	311.824	269.004	219.02	103.047	116.181	550.437	193.541	269.809	110.643	359.286	168.052
PRKCSH	0.22074	106	+	52.6436	331.997	20.4724	199.993	222.719	199.769	253.198	241.14	243.611	191.066	190.265	227.827	191.453	196.643	203.871	232.328	268.885	181.427	297.43	267.287	317.671	260.861	298.761
KIAA1199	0.222678	107	-	317.678	589.942	-105.631	337.072	93.5445	389.146	159.678	429.107	211.048	349.265	318.108	574.076	796.477	373.81	577.303	246.257	320.641	376.678	494.624	663.85	181.076	1111.77	204.679
CD81	0.223132	108	+	233.047	796.138	52.8313	452.815	335.153	502.102	551.058	407.449	412.974	497.588	593.369	414.037	578.056	654.507	603.095	428.838	501.947	641.661	596.398	505.384	668.951	739.182	1149.71
PTP4A1	0.224793	109	-	61.1129	254.178	-29.3138	172.788	195.342	173.235	154.393	186.799	94.0587	192.971	145.361	205.336	211.658	136.435	199.419	174.571	196.787	261.222	191.771	259.497	125.094	229.745	64.1559
GLS	0.225132	110	-	106.018	280.984	-49.2694	218.676	111.374	343.073	75.1994	266.676	290.606	207.775	243.075	173.897	278.342	228.815	152.207	98.6876	134.495	358.606	115.749	193.73	67.6003	214.529	139.043
ENTPD4,LOXL2	0.226102	111	-	350.609	586.956	-119.933	393.641	291.89	583.111	558.974	1000.76	499.502	129.423	172.957	265.106	114.936	242.134	172.363	173.609	213.281	507.433	248.687	525.869	403.091	1089.81	539.109
AL590762.1,NONO	0.226124	112	+	113.355	539.572	29.8625	380.03	497.043	368.518	355.51	373.051	465.069	318.667	341.17	306.473	283.471	306.581	293.713	523.109	545.999	321.105	455.152	397.226	490.052	303.586	293.486
CD68,EIF4A1,RP11-186B7.4,SENP3,SENP3-EIF4A1,SNORA48,SNORA67,SNORD10	0.226155	113	+	282.729	1098.79	51.5569	744.258	812.431	612.809	708.511	668.584	709.007	592.602	571.248	736.544	574.445	659.527	684.841	1126.87	1337.25	592.369	865.892	943.409	1127.98	719.546	734.038
RPL13	0.226766	114	-	139.099	791.65	-27.7426	588.733	547.239	766.57	475.762	472.487	331.464	605.888	644.175	587.971	571.164	513.377	662.91	676.958	655.078	632.207	431.288	451.158	483.434	495.19	595.685
FLNA	0.227234	115	+	879.887	1330.74	250.685	1066.57	1042.08	0	0	0	0	1077.84	1789.7	1703.7	1467.49	0	1190.19	990.894	1249.91	1133.04	1301.8	0	1163.23	1496.59	1809.46
SLC3A2	0.227336	116	-	148.429	428.355	-49.5012	235.75	480.342	282.053	231.874	447.671	324.891	288.347	353.742	390.123	192.91	278.141	199.063	239.078	188.685	599.799	280.923	329.307	304.389	268.393	101.79
SNORA66	0.227968	117	-	280.878	609.215	-82.8815	644.697	320.913	435.883	313.738	254.556	673.405	165.172	366.116	317.319	140.413	450.933	171.006	512.48	379.209	810.229	542.135	391.857	602.02	870.681	172.73
SEPT11	0.228232	118	-	164.252	568.395	-43.5977	491.188	310.361	650.304	368.15	404.544	224.491	428.986	565.847	326.067	521.917	431.17	440.768	349.014	552.919	473.499	314.81	320.7	196.551	440.129	203.222
RPL10,SNORA70	0.22851	119	-	157.436	751.106	-32.9901	592.926	505.273	725.93	502.504	482.611	301.475	668.106	675.064	433.866	497.05	471.678	580.469	739.742	650.074	536.146	450.095	386.03	397.479	502.24	513.241
CCNI	0.229355	120	-	52.5478	231.077	-26.5975	199.312	156.082	187.916	145.477	176.112	106.692	127.377	143.381	138.698	142.564	118.471	103.523	191.108	205.675	281.687	140.515	192.406	123.539	198.085	167.579
EIF3E	0.230661	121	-	127.184	457.33	-38.0465	419.616	295.006	457.642	289.756	295.213	174.937	370.181	377.45	264.436	306.591	306.732	326.51	582.099	428.41	333.464	296.775	254.576	215.639	207.673	242.499
APP	0.230962	122	-	162.415	580.022	-41.5653	351.593	224.44	536.56	352.933	402.445	239.61	317.637	399.658	302.901	392.693	372.915	373.951	336.121	379.447	488.114	344.102	621.209	462.194	655.243	627.888
CPM,PRELID2P1	0.231102	123	-	138.347	282.597	-65.2918	125.712	65.3352	404.881	95.8902	149.36	36.7882	164.48	88.3243	235.437	183.099	158.116	182.233	263.207	319.587	159.473	165.421	489.622	140.805	255.594	205.033
DYNC1H1	0.231234	124	+	71.5641	346.921	25.3752	230.621	275.551	202.349	228.876	227.584	321.528	164.494	170.9	197.11	174.739	257.27	203.887	296.057	284.757	203.397	339.846	250.871	351.639	237.345	274.235
RPL34	0.231951	125	-	121.843	584.474	-29.3312	445.232	383.577	480.992	325.176	364.574	247.078	453.114	450.715	347.942	337.436	333.442	392.462	649.792	544.03	507.668	361.657	399.422	398.903	352.875	479.213
RPL38	0.232032	126	-	414.091	2465.27	-46.0892	1672.22	1683.63	2012.48	1614.24	1469.1	1101.61	1914.64	1759.54	1593.77	1478.94	1418.14	1746.27	2290.01	2166.88	2183.5	1517.51	1571.08	1954.06	1630.03	2080.49
SEC61A1	0.232488	127	-	73.2887	301.391	-29.1636	221.63	222.631	207.539	186.29	217.239	174.637	235.785	217.329	250.211	218.41	224.575	180.765	242.081	276.583	197.313	0	279.194	230.129	251.808	208.165
ANPEP	0.233675	128	+	271.302	989.152	50.5436	433.181	538.356	467.845	900.141	648.791	567.106	753.071	550.581	684.448	541.037	608.232	649.005	1046.87	914.212	503.344	1204.98	708.257	838.671	773.791	638.535
TRIM28	0.233843	129	+	131.697	482.439	37.1344	310.129	446.807	285.232	304.114	342.005	335.468	252.245	238.815	285.662	248.391	249.827	275.918	493.465	579.626	251.233	466.657	365.446	479.779	303.414	288.243
RPL35A	0.234809	130	-	187.358	876.472	-34.6529	746.32	657.773	753.132	562.029	558.242	363.865	659.208	650.977	543.638	552.709	531.053	627.392	970.38	885.591	634.784	535.397	573.541	551.373	467.481	560.607
PCOLCE	0.236353	131	+	191.068	710.239	41.4979	349.789	245.118	674.975	529.45	525.07	543.179	756.5	621.94	370.121	423.553	518.435	607.466	453.299	579.846	392.692	505.697	283.685	490.618	395.565	760.133
RNA45S5	0.237465	132	+	162.362	448.242	49.7916	272.844	253.737	324.794	409.58	321.552	401.01	490.4	309.795	359.571	571.033	312.697	292.721	194.518	154.717	137.126	227.861	125.923	347.162	258.431	534.399
MXRA7	0.237896	133	-	63.9709	297.183	-24.789	197.841	176.02	191.059	134.575	173.214	136.033	218.056	226.476	263.516	238.453	256.359	234.421	180.163	156.617	235.455	129.946	313.464	215.43	240.237	270.824
CAPZA2	0.238098	134	-	51.6761	242.485	-23.7994	151.159	139.911	181.614	165.736	167.324	82.002	226.472	178.477	227.388	221.285	165.993	188.867	140.236	165.835	157.531	117.724	248.651	151.474	208.267	126.749
HYPK,SERF2	0.238161	135	+	317.754	1267.54	49.9355	867.176	703.966	904.679	801.494	860.487	761.812	859.634	932.003	800.061	983.021	941.148	1025.91	727.91	727.637	875.657	511.359	786.91	1171.76	979.145	1690.04
TAGLN2	0.238216	136	+	70.3617	354.494	23.5016	235.539	297.888	215.41	255.689	196.978	221.428	153.712	192.873	191.265	219.18	216.59	217.006	298.582	299.395	311.137	267.353	246.591	350.295	269.151	346.211
SERPINE2	0.23951	137	+	695.052	1650.84	126.15	555.699	1038.81	457.483	1499.36	1379.85	1435.92	1099.39	1589.8	1611.64	1664.32	2084.58	2007.57	556.387	442.441	788.08	1138.91	632.849	874.16	1581.07	839.765
FBLN1	0.240251	138	+	976.672	1798.05	208.055	589.611	683.917	929.965	729.953	340.703	217.359	1461.31	2032.04	837.219	2164.19	1349.65	1855.07	1265.56	1156.88	2885.85	1831.35	510.692	1065.05	987.003	2364.1
PRPF8	0.241539	139	+	50.5932	205.261	26.5159	119.495	150.41	111.64	116.744	118.985	180.08	114.606	124.244	100.825	106.243	127.505	109.648	177.327	189.224	129.686	195.85	134.678	255.253	117.007	199.05
SNHG6,SNORD87	0.243851	140	-	50.7734	315.021	-18.0959	252.139	238.306	282.603	187.098	195.929	177.115	253.386	274.936	200.538	191.162	207.804	198.73	302.363	201.071	285.945	207.768	195.222	206.049	175.883	213.662
SEMA3C	0.2451	141	-	55.8454	180.731	-32.3553	182.024	157.551	151.65	91.8704	180.948	133.079	170.183	134.35	193.497	131.104	123.849	109.775	60.6171	58.4107	157.645	128.661	155.082	60.1179	110.604	23.607
RPL11	0.245532	142	-	306.109	1490.52	-40.2943	1166.63	987.045	1357.46	874.118	894.723	659.956	1186.98	1118.97	911.92	953.636	933.988	1161.44	1637.41	1370.44	1007.23	895.094	860.065	1070.99	864.201	1159.07
CAP1	0.245595	143	-	54.4206	412.699	-15.4204	270.654	273.591	281.577	249.704	307.234	275.82	259.429	291.37	387.185	328.066	337.772	282.251	306.122	372.564	282.66	276.925	298.166	234.212	294.423	222.641
AC009005.3	0.246121	144	+	57.0127	454.703	14.9146	301.192	277.031	370.015	335.675	306.893	389.894	307.162	343.135	368.161	350.103	373.849	353.463	262.861	273.654	235.602	334.975	316.219	351.895	266.089	309.143
CRTAP	0.246404	145	-	48.8578	286.148	-18.6156	208.688	146.656	238.166	205.22	175.771	109.815	276.591	236.574	246.12	224.505	220.933	237.448	193.368	194.643	212.622	189.857	200.56	176.297	177.899	166.439
DYNLL1	0.2468	146	+	35.3591	326.39	12.358	212.014	181.184	209.787	213.781	210.75	271.172	234.902	246.448	241.62	259.524	242.28	244.641	261.617	245.265	203.878	204.8	196.047	249.025	205.993	277.816
RPL32,SNORA7A	0.247692	147	-	110.691	679.594	-21.3955	497.675	461.203	585.158	422.426	414.103	325.422	540.794	508.063	489.999	474.513	440.678	499.982	695.626	579.798	485.974	395.438	378.008	488.09	426.345	496.847
CRIM1	0.248736	148	-	103.242	279.465	-41.3702	270.623	210.539	250.501	141.678	198.153	184.987	157.086	251.43	214.293	270.112	204.117	168.791	82.4616	177.712	329.795	139.231	176.4	49.4443	363.443	67.8848
COX6B1	0.249398	149	+	56.4879	335.663	18.4694	208.037	210.734	210.852	213.71	188.126	205.491	195.17	244.146	241.507	275.354	258.804	248.343	258.166	242.411	264.094	187.921	215.673	329.877	198.872	342.511
SQSTM1	0.249698	150	-	226.75	526.673	-61.0891	286.007	265.181	434.183	384.364	494.764	214.453	263.496	261.454	296.389	301.006	305.376	316.592	175.028	167.336	458.653	251.125	841.973	643.064	575.097	462.461
TMED2	0.249799	151	-	43.0801	237.37	-18.9648	162.26	169.592	175.056	178.245	171.801	91.083	178.622	170.616	189.1	176.043	152.449	155.379	200.664	232.343	167.606	139.877	212.333	120.686	197.306	105.13
CITED2	0.251422	152	-	124.356	365	-39.6663	426.968	267.1	371.472	267.039	294.049	316.113	138.918	263.37	428.067	303.448	247.993	245.183	181.132	189.056	260.21	189.431	134.566	111.339	362.762	133.092
IFITM3	0.252065	153	+	231.336	470.581	68.3769	131.932	127.281	381.264	623.027	144.399	388.331	277.059	321.067	237.963	416.418	295.91	290.152	136.121	149.013	445.842	132.254	365.698	698.898	392.509	629.252
HSP90B1,MIR3652	0.252383	154	+	269.728	699.964	58.9905	312.175	378.701	379.391	474.117	469.119	707.049	297.959	291.026	327.353	238.848	371.395	216.476	778.374	848.432	454.086	766.308	560.102	672.465	564.804	755.587
NDUFV1	0.253311	155	+	17.8364	184.231	10.6331	115.565	149.715	118.107	112.689	121.324	137.683	116.388	123.313	127.031	128.968	119.991	126.48	141.974	164.246	121.684	130.436	133.574	157.694	109.71	144.499
MIR3661	0.254074	156	+	351.456	1627.25	42.935	1154.21	1665.67	880.783	1086.8	1120.91	963.677	834.415	1032.38	1030.49	982.086	1001.3	1024.97	1638.49	1714.66	1109.49	1131.4	1239.62	1335.02	1189.06	869.298
GNB2L1,SNORD95,SNORD96A	0.254361	157	-	581.774	2890.8	-57.5564	2138.54	1968.3	2525.88	1915.38	1835.77	1330.09	2004.48	2224.73	1835.61	1827.97	1613.53	1979.35	3175.36	2910	2117.81	1937.6	1567.76	1934.42	2029.21	2002.14
RPS20,SNORD54	0.255167	158	-	132.212	798.934	-22.0351	599.069	544.255	691.593	558.954	492.404	291.952	621.382	624.426	655.669	591.932	550.395	697.628	720.525	576.024	513.834	496.519	490.894	524.501	467.216	585.166
PRDX1	0.255764	159	+	100.673	627.119	19.6132	407.894	619.262	349.295	376.97	492.652	397.812	350.33	422.348	405.218	495.47	473.333	444.803	575.05	517.35	440.087	447.866	467.934	471.706	331.752	377.33
HNRNPA2B1	0.256688	160	+	193.29	505.629	49.2631	327.403	409.384	270.308	377.37	353.312	475.587	302.711	250.135	249.397	218.776	257.471	229.643	642.664	687.243	216.647	566.209	355.202	472.286	234.87	220.037
H3F3B	0.256936	161	+	41.3641	282.584	15.1383	196.875	287.618	199.677	244.413	196.174	201.832	200.049	182.339	183.002	196.825	157.029	177.511	216.216	209.925	159.179	164.949	201.781	252.758	178.273	184.173
TUBB	0.257403	162	+	187.202	508.291	46.8941	298.904	676.423	277.373	325.688	379.895	403.736	267.836	211.942	337.944	226.124	234.844	228.587	478.613	513.396	224.739	447.954	434.501	653.825	312.593	222.75
MORF4L2	0.257532	163	-	72.2926	427.142	-18.5666	228.012	257.565	305.877	208.696	243.547	250.168	277.823	318.95	294.491	318.74	364.063	270.14	373.15	358.828	432.53	327.044	330.703	278.545	298.585	297.533
S100A11	0.261358	164	+	173.814	955.248	25.3621	617.213	858.49	544.989	674.806	620.897	705.389	699.28	637.061	850.887	753.138	635.645	692.864	677.971	523.893	446.302	570.907	827.066	965.631	652.657	549.402
TUBB6	0.261988	165	+	100.253	495.491	22.6116	276.534	557.049	309.304	271.004	279.721	316.711	307.645	338.975	415.358	346.439	377.545	381.745	301.737	386.174	261.948	301.9	336.155	426.507	474.168	333.388
COX7C,MIR3607	0.263519	166	-	549.312	1225.99	-94.0362	1417.21	560.134	669.158	816.44	1438.41	1328.94	1405.1	853.19	1481.5	1516.53	899.642	648.215	654.279	710.053	521.051	439.16	438.011	519.675	384.071	586.223
AC104534.3,ECH1,HNRNPL	0.263993	167	+	71.413	355.138	20.5171	228.063	301.641	243.937	189.206	236.781	251.724	194.583	241.584	186.408	207.622	215.148	215.5	371.745	349.58	236.504	300.095	254.428	326.718	194.339	268.422
IFFO1,RP5-940J5.9	0.264067	168	+	1427.87	3658.3	193.448	1917.01	2291.37	2405.13	2551.83	1975.57	1964.19	1319.07	1447.03	2027.26	1542.24	2359.66	2032.96	2919.97	2916.02	2130.44	2453.15	3602.39	5268.2	3807.53	4732.81
RPS14	0.264243	169	-	195.193	882.234	-30.2878	649.525	583.733	758.755	502.914	527.473	408.182	576.011	597.041	507.717	501.55	544.082	618.084	999.905	921.524	697.75	562.574	507.7	626.526	679.909	698.365
RPL19	0.26464	170	-	122.107	771.921	-19.6204	547.884	527.209	654.952	490.052	478.658	331.614	582.394	592.891	516.746	514.649	481.832	573.231	770.073	673.743	553.663	488.014	473.194	541.56	535.885	584.843
NUCKS1	0.264835	171	+	95.8538	369.149	26.9695	238.969	343.513	210.705	260.488	223.471	228.715	202.371	235.162	228.086	210.639	182.834	208.153	405.588	431.65	247.525	322.281	277.366	351.765	195.682	201.638
CHD4	0.265535	172	-	142.639	470.671	-34.266	336.332	326.05	366.453	342.166	416.442	367.558	255.258	303.651	244.375	193.13	238.974	158.911	598.058	524.43	311.24	347.071	370.349	298.962	424.132	215.09
RPS18	0.266506	173	-	402.402	1259.84	-57.4954	834.62	780.184	1136.16	696.032	726.812	461.591	931.136	851.996	732.228	680.141	499.127	652.994	1670.17	1520.9	1056.11	950.695	839.697	938.605	879.623	959.437
SERPING1	0.266832	174	+	120.64	322.641	38.8363	192.155	157.1	191.51	258.031	152.65	160.787	191.419	229.724	197.398	267.978	196.901	303.185	119.058	91.9258	229.862	205.1	272.091	348.2	247.173	517.414
EFEMP1	0.26704	175	-	282.951	358.005	-106.275	80.0271	105.376	252.329	39.3912	173.935	79.2737	924.644	262.943	567.412	498.136	60.8966	237.388	233.806	171.221	139.293	153.728	359.24	100.148	377.256	18.2853
DDX5,MIR3064,MIR5047	0.268024	176	-	610.131	1491.16	-91.1966	954.761	647.905	909.743	766.623	804.634	1624.8	666.936	1017.76	1111.17	822.005	702.652	673.727	1061.75	1256.61	2619.11	1294.05	1196.33	1014.44	1142.16	761.611
NRP1	0.268707	177	-	95.1816	225.62	-40.6383	207.594	164.02	282.497	0	204.972	99.3456	147.524	128.09	95.3148	92.5264	127.797	0	144.09	231.414	180.126	190.168	251.399	223.476	215.325	152.886
COL5A2	0.269199	178	-	48.2379	231.107	-19.3688	140.752	96.8607	202.558	139.578	248.579	131.878	195.101	167.4	160.33	166.809	149.125	150.471	154.416	218.594	155.744	194.853	168.474	102.034	190.306	122.991
CTGF	0.269237	179	-	298.329	460.371	-88.1893	341.724	534.642	211.579	127.951	715.278	283.796	507.962	408.1	666.671	719.734	474.425	148.849	46.3573	76.1428	271.913	96.2165	145.765	102.592	436.943	73.4087
AP2M1	0.269607	180	-	155.28	826.553	-23.6285	599.492	623.573	512.75	451.049	606.685	482.053	424.406	391.369	591.808	545.564	506.75	538.68	724.383	734.096	623.334	620.484	767.728	799.664	651.965	488.611
MDM2,RP11-611O2.3	0.269949	181	-	56.8334	251.581	-21.0593	245.552	165.069	246.474	211.988	194.503	157.803	165.73	148.181	114.746	143.37	121.093	152.199	231.547	173.395	158.886	180.931	236.157	199.017	206.925	91.8367
ACADVL	0.270075	182	+	446.423	1171.35	68.7784	793.951	842.809	695.711	777.437	1218.18	1635.08	354.048	333.632	646.589	531.272	608.546	538.58	706.404	638.057	790.3	944.429	1053.5	1283.98	914.814	1229.44
GNAS	0.270444	183	+	157.336	1235.56	17.9643	834.115	794.774	776.712	764.903	796.258	734.004	881.996	915.257	1070.61	1008.74	939.733	869.942	859.477	814.973	791.305	755.909	842.956	1099.34	815.617	1104.99
RPL7A,SNORD24,SNORD36A,SNORD36B,SNORD36C	0.273174	184	-	236.299	991.905	-33.0838	834.753	785.346	893.165	659.435	811.98	383.668	1041.76	626.033	498.381	647.27	601.143	835.946	824.236	922.832	587.775	836.662	574.116	637.738	576.554	441.057
RP11-124N14.3	0.273722	185	+	1071.02	3361.96	116.093	3678.6	3492.49	1932.64	3840.54	3095.53	2261.46	1971.38	1708.31	1973.97	1680.63	2006.36	1760.56	3413.4	2996.45	1722.74	2960.79	1541.32	2175.5	1601.61	1702.63
ATP2A2	0.273991	186	-	53.0882	235.031	-20.3948	150.7	107.547	180.563	143.142	271.102	162.682	141.762	145.189	160.405	161.486	178.89	122.347	113.624	138.493	234.171	163.869	177.664	137.262	190.983	229.421
FTL	0.274017	187	-	2062.76	4191.27	-327.391	3713.5	2091.78	3877.91	2330.12	3323.15	1151.65	2692.73	2596.2	2224.54	2281.99	2836.51	3275.09	1369.59	1250.71	4891.75	779.682	3685.89	3952.04	3245.65	7521.95
TSPAN4	0.274089	188	+	40.5948	252.393	14.8445	174.89	187.35	119.329	184.266	151.296	151.543	163.655	177.583	201.918	201.679	174.276	168.689	151.522	146.661	139.132	192.121	202.069	255.316	198.546	221.358
ORAOV1	0.275243	189	+	112.263	211.106	50.4246	0	275.14	67.8923	183.637	164.225	344.441	130.611	130.897	0	197.862	203.42	150.757	100.083	78.2252	195.392	135.163	0	169.904	231.355	140.064
CTHRC1	0.275627	190	-	190.55	483.689	-44.5699	267.29	296.6	456.634	178.466	296.976	193.937	594.196	349.848	351.687	355.406	68.1327	341.538	256.268	288.636	266.6	377.381	699.591	433.473	463.43	275.206
IK,MIR3655	0.275902	191	+	310.264	369.847	110.429	79.4377	99.12	105.4	185.683	139.53	41.683	265.847	166.33	68.1497	47.7847	33.889	88.5215	499.547	811.139	252.404	618.803	111.796	607.293	159.063	610.41
AL049829.1	0.275904	192	+	24.4552	183.037	12.284	114.659	134.628	152.804	135.381	139.725	153.051	89.2188	108.497	97.5559	131.138	127.193	144.239	136.879	160.169	122.765	117.789	122.575	152.952	101.112	140.365
ANXA1	0.276123	193	+	178.687	758.008	28.5121	603.718	863.583	481.097	590.234	526.08	637.918	345.65	434.395	405.94	322.263	507.623	443.365	698.903	616.37	648.623	596.666	511.605	621.726	425.281	431.222
ACTN1,HMGN1P3	0.276284	194	-	109.77	468.987	-23.9686	279.355	207.081	404.053	205.797	291.353	362.463	294.593	356.649	350.407	332.445	478.882	226.932	262.045	389.185	394.455	313.723	283.718	277.298	442.529	470.85
LGALS3	0.277052	195	+	73.2491	348.898	19.8146	214.51	219.68	202.152	356.555	184.05	162.245	312.398	339.499	263.088	271.625	265.146	300.828	285.613	265.802	198.892	211.511	235.955	220.033	161.182	255.429
SLC1A5	0.277211	196	-	83.178	271.166	-28.0553	162.091	227.202	314.521	180.604	301.069	141.377	174.713	227.525	275.185	154.222	267.706	202.648	163.456	136.054	84.8453	192.256	133.487	120.095	228.447	126.776
MYLK	0.277261	197	-	85.8023	243.851	-31.9189	255.478	112.668	194.713	110.162	210.221	256.003	125.897	168.697	85.0072	158.005	162.62	98.0686	163.614	203.478	317.37	99.1748	133.486	120.422	286.749	157.075
VIM	0.277754	198	+	1576.78	4665.19	174.796	5137.94	5178.76	2934.98	5821.17	4627.25	3621.35	2835.87	2503.27	2995.65	2474.5	2985.55	2629.63	4217.83	3568.02	2136.44	3522.76	1925.21	2738.3	1932.01	2142.96
NREP	0.277777	199	-	62.1731	139.008	-38.3375	216.864	95.0981	86.0457	73.9366	240.036	81.7367	134.825	60.793	151.433	69.2082	66.1127	67.3646	89.8235	40.7879	68.9152	52.11	89.1318	87.6671	72.7173	45.0272
ELL2	0.277844	200	-	26.683	100.172	-22.7529	97.1969	63.4785	79.0554	39.7991	99.8195	75.6613	52.1724	38.9901	76.8265	53.3602	67.7228	74.7968	64.4033	44.9198	77.0346	45.0565	137.621	54.832	98.8429	38.0263
MIR1292,NOP56,SNORA51,SNORD110,SNORD56,SNORD57,SNORD86	0.277915	201	+	259.506	423.845	73.9919	249.513	169.989	112.458	482.149	741.727	406.502	261.425	318.747	399.819	776.131	125.893	180.626	212.404	304.761	66.5214	349.203	174.371	336.956	83.6811	149.152
MMP14	0.278191	202	-	169.449	460.542	-39.613	215.357	201.96	292.193	239.847	404.698	219.727	285.319	278.78	538.762	360.902	305.675	279.537	120.799	170.346	406.643	259.259	550.043	385.048	405.071	568.941
LDHA	0.278335	203	-	580.332	1892.3	-65.7882	1154.8	1252.26	1307.39	1263.65	980.847	1024.87	820.776	816.034	1147.45	977.857	1275.07	990.646	1364.22	1116.85	1565.83	1522.5	2359.99	2131.82	1861.31	1810.81
ANTXR1	0.278663	204	-	64.4677	185.294	-29.9932	200.931	104.346	149.142	134.41	245.56	131.715	91.8831	63.6598	119.213	95.689	60.8811	57.9168	97.6756	78.1681	205.507	132.968	178.316	166.723	155.922	115.267
NACA,PRIM1	0.279178	205	-	173.589	760.421	-27.0004	595.849	512.039	615.106	488.935	435.519	312.024	559.852	581.574	433.337	449.262	432.959	492.676	915.331	759.827	586.346	502.063	513.961	522.677	476.26	561.599
ASPH	0.280021	206	-	125.346	368.772	-33.2479	251.475	231.884	241.709	239.337	322.979	118.274	174.257	177.041	189.086	173.619	194.965	165.437	295.034	412.403	413.844	389.85	318.571	187.959	430.169	266.089
DRAP1	0.280333	207	+	96.2915	371.55	24.5848	234.829	380.367	178.516	318.949	341.006	359.688	193.487	167.934	314.416	181.785	176.579	206.14	319.856	322.346	207.991	216.301	256.145	368.482	224.835	273.349
TAGLN	0.2807	208	-	995.371	1530.09	-181.052	429.537	1297.85	895.383	289.263	1461.49	2466.68	1035.4	1461.05	2911.21	775.861	2351.65	388.066	320.962	637.204	729.61	706.427	1023.93	665.378	864.435	775.36
ID2	0.281739	209	-	236.998	339.538	-78.7876	468.88	289.81	390.087	121.704	401.93	208.76	55.1545	92.773	77.9943	64.1667	96.08	98.1467	59.8248	43.3845	378.165	163.467	662.022	507.352	302.339	188.688
DCN	0.282364	210	+	3770.45	8184.89	691.304	2620.66	1786.94	7649	3874.98	2547.31	1974.59	6878.15	10885.6	4741.42	7160.57	8349.57	11118.6	6037.82	4533.48	4359.2	6952.11	5440.32	4668.42	4157.43	9602.1
RPS27A	0.282373	211	-	86.0415	362.716	-21.9832	293.904	274.351	308.938	206.852	215.61	135.437	290.809	299.043	224.745	218.522	216.447	237.301	436.076	349.06	258.87	262.663	263.707	227.776	206.412	193.624
TALDO1	0.28248	213	+	66.5845	307.38	19.3638	182.537	376.189	198.493	162.295	193.808	210.625	207.774	218.591	285.544	265.551	176.089	228.692	168.304	178.364	159.601	217.985	251.892	215.574	208.225	232.246
MFGE8	0.283295	214	+	444.813	703.382	96.4396	268.521	548.811	269.188	174.399	297.672	1027.03	474.432	819.964	491.5	966.337	1357.11	793.731	155.29	214.45	372.955	340.455	264.053	264.417	294.039	459.028
TMEM109	0.283544	215	+	24.0823	117.51	17.2337	57.5491	120.196	58.1331	100.245	43.8577	74.5838	74.6243	82.0562	88.9206	89.7697	87.5742	70.1573	81.6664	73.8286	60.7998	102.928	84.2782	130.083	62.6752	99.9524
RPL9	0.284057	216	-	115.589	424.447	-26.2842	313.157	262.412	358.334	218.89	234.737	142.07	352.659	347.031	272.705	286.765	264.055	316.544	532.765	452.274	307.033	285.789	336.157	247.262	209.787	250.637
TUBB4B	0.284146	217	+	64.8453	178.659	30.2117	99.7555	251.122	75.7986	134.299	109.745	134.3	80.2578	74.8821	97.793	89.2014	90.9289	89.3423	170.808	205.265	69.1461	154.74	122.035	223.362	115.216	102.228
PIK3C3	0.284735	218	-	35.9734	144.01	-20.4351	102.903	75.4701	130.459	106.458	116.067	80.3714	59.0881	60.0152	70.9756	71.6977	107.076	64.3017	127.011	112.27	149.103	108.474	168.592	95.8811	121.222	88.5611
CAPNS1	0.284999	219	+	176.709	916.56	23.1693	770.55	685.063	655.6	707.837	605.903	583.585	655.805	718.259	710.998	876.849	775.43	814.581	686.951	702.252	381.371	428.974	537.004	670.668	535.54	454.747
SEC23A	0.285337	220	-	27.9999	141.773	-16.4119	118.018	90.403	99.745	95.2691	120.03	68.9516	105.209	94.3807	105.2	104.798	95.8458	82.1039	110.36	148.78	129.89	88.7467	115.712	52.5764	111.788	53.6894
ATP6V1G2,ATP6V1G2-DDX39B,DDX39B,SNORD84	0.286355	221	-	954.489	1068.88	-223.312	697.785	285.549	213.86	339.975	429.202	497.594	1715.78	677.098	2447.13	1323.1	684.24	491.934	2238.63	1494.23	139.105	273.721	213.093	284.645	191.59	144.464
LY6E	0.286666	222	+	405.376	507.521	111.237	157.398	148.543	430.723	1211.79	186.393	595.259	186.824	208.169	111.064	121.163	155.022	154.665	113.882	141.932	456.475	97.9889	465.465	877.111	451.648	731.399
EEF1D	0.28704	223	+	82.2967	614.61	13.5786	491.031	450.898	502.578	429.573	389.757	306.952	411.746	452.97	410	411.626	395.467	467.53	526.897	509.034	365.243	396.583	356.961	497.168	399.19	518.567
HMGN2	0.287586	224	+	148.487	323.279	43.5392	195.914	437.168	158.352	281.24	205.799	206.664	184.137	155.368	189.166	121.361	118.475	155.538	440.666	448.915	124.252	300.155	208.367	353.921	132.106	112.641
EDF1	0.28821	225	+	69.595	384.031	16.3376	240.646	299.78	274.828	261.585	262.888	223.081	211.577	234.852	267.322	257.411	251.011	286.088	268.539	245.952	213.865	231.637	302.032	435.137	304.819	353.052
SND1	0.288358	226	-	50.3752	240.813	-17.4715	154.548	150.059	171.501	132.424	158.343	109.839	221.938	160.322	150.621	160.544	147.056	121.717	215.328	269.359	213.51	182.095	192.221	143.291	196.794	145.126
ARPC2	0.288461	227	-	91.0018	575.107	-15.6524	364.882	375.879	329.729	336.58	382.968	294.985	386.089	397.282	480.617	376.772	360.612	336.846	511.969	538.256	400.843	383.741	487.727	466.158	470.36	447.939
LUZP6,MTPN	0.288775	228	-	105.332	768.897	-14.6875	591.085	570.613	582.818	516.014	566.62	606.171	741.788	508.222	452.786	538.91	483.635	478.659	669.052	565.447	560.808	574.286	407.27	505.979	483.926	467.774
PTMS	0.288906	229	+	70.6636	314.107	19.4609	163.55	150.001	180.435	213.38	224.768	293.908	214.8	298.969	299.674	280.987	284.365	218.708	229.362	266.711	147.872	167.559	163.394	263.71	170.975	200.481
LGALS1	0.288983	230	+	1417.7	4855.26	129.55	3104.59	2564	2843.01	3802.35	2765.38	2234.49	2366.56	2359.54	2730.11	2802.28	2720.77	2813.96	4905.91	5376.45	3478.88	3405.76	3510.43	4725.99	4977.94	5150.87
RPL12	0.289639	231	-	142.512	679.114	-22.1086	575.69	477.785	609.479	357.097	425.358	366.59	581.461	574.098	363.864	396.819	336.949	447.29	648.155	602.526	605.684	459.087	333.654	413.653	475.554	548.24
AZI2	0.289669	232	-	28.4764	142.063	-16.2277	125.811	64.0563	111.465	85.9545	93.0781	49.4494	103.844	113.781	89.3859	94.3602	79.9347	90.8287	135.563	113.405	141.159	104.633	135.54	79.3885	96.9253	87.3548
GARS	0.290915	233	-	112.891	382.074	-26.8304	233.412	393.291	299.698	155.286	337.308	250.697	406.911	289.608	367.615	247.081	273.067	247.861	374.619	259.25	108.396	322.009	249.203	233.123	234.489	107.073
CD44	0.290978	234	+	274.741	724.758	45.737	720.223	908.803	403.754	1033.27	647.938	542.802	286.887	243.088	415.005	295.174	369.733	342.358	473.688	620.502	549.146	594.765	500.846	414.532	423.967	442.712
FLII	0.291906	235	+	38.5017	316.239	10.6975	201.039	250.014	186.732	199.354	224.664	274.548	215.558	217.125	276.678	242.699	232.828	205.687	199.839	208.966	164.083	247.456	219.075	257.142	238.732	207.523
HNRNPH2,RPL36A	0.291954	236	-	122.62	578.346	-20.9062	484.813	419.969	537.96	379.95	344.226	306.673	426.321	423.333	311.874	300.523	308.946	322.581	645.957	513.171	462.263	404.122	375.993	431.322	336.328	437.379
ADAMTS1	0.29199	237	-	63.8781	153.521	-32.7723	125.711	89.6514	173.358	61.0622	83.7638	51.4407	163.079	0	122.332	131.953	97.2195	169.95	103.682	104.326	73.4658	87.5909	114.924	60.6	234.736	72.2262
ERH	0.29264	238	+	91.8092	384.125	21.1454	251.641	323.933	241.27	248.074	239.094	243.108	254.777	213.473	189.333	219.747	231.13	243.831	379.534	424.353	250.152	286.924	319.414	423.699	206.193	234.437
FUS	0.292932	239	+	89.3487	248.674	29.7979	142.284	289.412	140.835	170.941	186.527	317.206	185.253	146.927	153.057	101.012	100.764	114.351	231.947	242.514	86.1012	216.707	187.306	269.322	120.945	88.0331
RNA28S5	0.293067	240	+	1673	5218.28	160.247	3319.83	2801.1	5062.07	4153.05	3542.4	3634.34	4037.34	3689.84	3913.42	6916.62	4825.18	5388.15	2017.93	2208.15	3395.91	2024.12	2447.43	2976.54	3186.81	4222.64
SERPINH1	0.293538	241	-	173.558	720.882	-25.8044	327.986	253.441	716.453	452.572	592.187	340.81	511.579	461.028	504.616	516.859	725.48	624.925	522.063	568.257	303.289	600.089	506.635	495.674	566.319	598.022
EPAS1	0.294453	242	-	58.5068	148.936	-30.2991	124.163	56.0601	144.767	101.138	76.9959	47.3847	84.095	128.868	97.0999	90.4474	92.2777	95.1533	49.0735	59.6583	206.296	50.9972	155.4	84.1994	215.192	102.959
AC002985.3,COPE,HOMER3	0.294685	243	+	40.2363	274.306	12.2701	184.823	205.809	182.225	212.903	178.539	190.835	196.2	206.114	233.551	184.488	221.043	201.969	173.148	213.953	138.253	130.135	186.131	256.515	157.022	221.74
COL6A3	0.294873	244	+	419.452	1304.63	49.2793	617.926	564.106	1132.6	1133.24	921.341	1343.82	1126.09	688.191	999.447	391.476	411.804	649.864	1176.1	1268.66	1057.8	1349.62	865.365	1049.15	561.579	1128.84
ARPC5	0.295064	245	-	31.5922	186.504	-13.589	160.935	160.391	172.579	113.186	141.777	113.255	130.172	161.365	156.016	149.818	142.803	124.302	112.387	110.155	149.967	91.5851	128.964	84.4768	115.764	110.653
LRP1	0.295709	246	+	204.75	652.16	33.4777	349.535	334.963	395.087	316	386.031	447.423	514.562	580.786	526.674	686.314	677.197	653.83	232.774	217.65	387.273	438.267	367.802	419.424	531.732	747.456
TMEM123	0.29694	247	-	49.4275	184.747	-20.589	154.572	103.221	173.704	157.894	117.085	76.3216	90.6629	121.748	84.098	108.987	103.912	90.5812	144.505	148.552	229.473	113.659	162.633	105.682	183.16	125.987
PSMB3	0.297469	248	+	47.5357	201.856	18.2671	137.677	181.31	109.611	137.452	107.357	97.0914	122.984	124.903	126.633	133.052	135.615	133.35	201.262	201.643	100.368	140.611	144.463	232.581	106.342	168.655
RPL5,SNORD21	0.298679	249	-	1605.83	2200.27	-276.643	1640.87	738.867	856.692	1556.65	1787.55	1680.82	3558.06	2355.04	4076.21	3557.02	2503.83	1255.72	1876.8	1508.75	335.747	294.549	239.985	283.214	515.234	248.03
SNORD93	0.299202	250	-	91.5335	157.461	-45.5398	112.884	22.481	122.109	52.7323	213.891	104.802	208.209	123.058	111.111	117.996	50.5272	23.9449	28.7086	26.5405	302.629	151.838	164.61	48.1223	73.1725	72.3066
HNRNPM	0.299733	251	+	131.02	348.421	32.5664	216.683	336.09	214.518	236.923	210.478	258.146	235.151	199.682	188.331	157.918	166.838	158.885	372.282	465.637	123.178	399.775	327.952	352.414	167.233	117.733
RPS27L	0.300297	252	-	72.3088	393.444	-15.5481	391.895	246.3	385.294	326.338	340.153	242.683	240.619	260.131	191.18	277.266	235.022	273.17	291.406	245.421	302.562	204.856	283.502	286.326	228.201	307.46
TRAM1	0.300972	254	-	100.485	336.048	-24.7876	228.085	162.927	329.808	185.396	152.533	109.457	323.491	354.505	228.011	329.127	294.416	273.426	239.084	256.934	314.891	255.327	189.456	102.76	245.246	164.613
TPM1	0.301279	255	-	771.559	1084.32	-136.172	775.028	960.436	766.934	355.406	2563	1989.6	343.317	432.923	748.581	610.357	601.576	278.025	350.011	449.722	578.432	341.661	1054.51	675.496	788.075	550.071
RPS24	0.301489	256	-	251.88	1110.41	-27.7105	851.487	796.807	843.891	610.062	674.201	560.008	784.151	738.206	669.612	608.848	665.389	768.626	1341.89	1105.43	787.243	753.751	793.378	983.911	634.059	727.767
C18orf32,RPL17,RPL17-C18orf32,SNORD58A,SNORD58B,SNORD58C	0.30214	257	-	1383.24	1965.16	-223.244	605.153	475.85	1012.95	1344.27	2636.08	2663.13	2218.5	1072.64	3322.16	3701.09	1832.13	724.943	1268.68	829.415	1234.11	326.13	288.74	716.454	965.911	373.349
EIF1	0.302766	258	-	110.798	657.196	-16.0206	493.998	677.761	565.786	386.607	545.324	422.758	464.318	552.347	511.815	414.008	374.103	395.923	487.819	371.731	419.508	395.813	520.279	489.952	376.032	425.517
AL353629.1	0.303287	260	+	539.258	2173.33	45.6826	1722.86	1556.01	1607.55	1318.43	1502.11	2253.8	1686.69	1656.63	1369.58	1387.38	1557.03	1343.88	2507.2	1781.9	1011.95	1983.09	1072.08	1167.33	1004.29	1238.94
RNH1	0.303328	261	+	47.8629	357.757	11.1144	208.163	268.593	228.837	244.358	249.265	220.243	275.627	316.805	278.592	265.228	272.988	290.402	262.072	227.198	176.789	310.469	221.413	250.277	276.163	213.518
SAP18	0.304482	262	+	31.6303	262.002	9.76324	173.982	211.579	173.009	197.505	179.514	149.125	166.33	171.021	177.672	188.264	173.453	186.872	221.418	211.182	155.952	163.138	199.544	244.275	161.439	197.425
SAR1A	0.305038	263	-	20.9852	122.477	-13.0629	94.6354	73.4627	100.681	91.3815	76.4494	53.8672	90.9831	82.4036	85.6273	89.5404	88.4119	80.9063	79.9384	104.561	125.412	66.9373	116.461	57.804	94.8713	67.8691
SORBS3	0.305107	264	-	40.8795	196.731	-15.5056	161.709	161.012	171.284	165.031	136.732	137.567	163.173	181.244	200.75	64.0108	123.535	108.569	145.323	132.37	140.553	104.701	114.354	114.16	138.996	108.462
TM9SF3	0.306478	265	-	29.9276	158.4	-14.0043	132.057	110.337	127.352	117.566	116.761	69.1933	142.417	134.048	118.1	122.663	114.931	103.562	115.205	126.142	110.611	121.395	122.404	60.0403	114.859	51.7002
ALDH16A1,CTD-3148I10.9,FLT3LG,RPL13A,SNORD32A,SNORD33,SNORD34,SNORD35A	0.30655	266	-	208.148	1001.8	-23.1011	733.843	607.38	827.688	802.749	588.286	427.708	1017.92	911.555	649.972	811.323	844.003	841.34	826.722	788.902	589.567	531.362	563.713	566.137	603.522	630.081
PARVA	0.307384	267	-	57.1329	242.862	-17.5831	200.275	144.498	217.567	154.203	149.829	102.301	201.616	239.711	214.724	239.894	198.631	165.166	207.691	191.975	150.476	143.403	147.689	117.03	148.619	90.2733
RAI14	0.308197	268	-	37.2987	161.286	-16.6615	101.568	87.4103	147.681	117.083	134.199	84.7596	115.61	97.0418	137.957	146.601	112.646	101.825	79.6029	100.079	150.898	129.382	88.5392	71.8024	183.477	80.5649
SH3BGRL3	0.308589	269	+	112.34	468.439	20.3539	356.549	418.366	242.552	362.656	323.091	389.7	219.709	218.403	536.469	320.239	316.473	292.768	338.375	344.523	217.166	253.778	278.868	443.2	336.057	409.523
RP11-831H9.3	0.30878	270	-	103.186	321.227	-25.3061	322.164	196.572	224.841	226.571	306.348	164.035	394.048	273.798	235.291	217.278	267.497	374.786	171.809	171.052	104.487	139.798	214.706	143.994	202.111	177.536
FTH1	0.309697	271	-	2370.17	3626.56	-362.214	2149.96	1055.61	2976.14	1707.57	2184.7	803.156	1500.49	1496.88	1357.34	1521.09	1856.4	2537.98	1519.95	1091.85	4976.56	873.944	4738.32	5176.33	4816.79	6689.76
RPL21,SNORA27,SNORD102	0.309809	272	-	506.412	1026.01	-70.184	968.977	451.489	815.567	499.823	1016.44	1007.29	1242.4	852.541	1281.04	1446.37	999.917	760.11	451.192	619.994	235.82	332.911	205.883	533.038	517.046	238.165
FAM170A,HSD17B4	0.310431	273	-	55.7162	308.341	-13.8419	244.513	187.587	240.547	186.728	211.426	161.28	203.744	207.264	164.29	232.14	250.391	218.48	265.672	299.175	302.037	246.267	195.406	173.258	197.956	168.049
EIF3L	0.310435	274	-	96.4209	377.87	-20.3428	416.493	279.32	337.811	253.699	270.31	158.212	327.235	352.034	222.488	281.997	271.797	269.851	346.657	348.133	245.208	228.743	175.204	175.518	198.713	176.718
SEP15	0.310616	275	-	48.725	272.294	-13.4765	191.73	182.246	189.92	171.423	149.424	111.968	231.465	212.118	185.645	216.069	197.172	189.689	223.343	209.577	242.769	248.765	235.366	143.568	171.506	142.33
IGFBP3	0.310621	276	-	2854.41	3544.21	-551.661	4615.4	7137.18	1888.19	999.445	5798.58	5543.25	1635.14	467.049	2286.46	688.615	434.769	605.252	1441.42	698.689	2090.69	1613.29	5520.34	2832.1	2945.77	270.228
PRKCDBP	0.310903	277	+	36.8273	160.509	16.2848	107.237	155.163	86.2019	152.482	110.555	129.714	100.578	134.782	149.164	127.099	114.971	114.857	139.448	137.57	66.7598	99.5223	77.914	124.93	61.1328	68.1435
CSDA	0.311196	278	-	45.202	321.055	-10.9926	256.17	265.886	293.355	238.323	201.229	146.965	220.83	220.58	221	243.036	254.377	258.361	232.729	191.005	257.271	193.492	227.264	217.806	182.376	215.688
PICALM	0.311261	279	-	27.1802	184.661	-10.997	130.048	115.499	124.365	110.438	168.848	126.004	125.568	136.911	157.433	163.571	136.35	128.721	110.507	131.043	126.853	110.939	165.739	120.617	135.481	81.9286
DNM2,MIR638	0.311387	280	+	19.3348	158.143	9.44447	109.729	122.922	90.1219	96.124	107.741	134.051	92.6057	99.3466	100.279	122.043	107.354	102.888	108.36	113.625	128.638	106.635	102.946	142.921	101.689	142.473
DDB1	0.311904	281	-	45.2597	247.346	-13.5179	209.876	163.292	165.117	176.719	190.855	120.834	148.693	141.725	143.717	163.677	151.072	168.375	207.258	259.158	187.206	168.352	222.708	148.885	215.468	139.781
ATF4	0.311964	282	-	28.3658	182.904	-11.4546	119.542	143.226	163.696	107.159	148.512	94.8423	134.396	146.153	147.562	135.434	126.92	124.012	141.462	118.058	95.2938	95.1785	158.752	150.613	135.647	95.1147
CARHSP1	0.312507	283	+	17.7928	115.67	11.5143	77.5481	125.217	71.0206	78.2248	76.7123	73.6645	76.2994	85.5629	71.075	100.066	75.9032	102.875	77.6911	78.7505	60.6205	70.7297	73.1613	105.918	72.3984	74.2578
ABI3BP	0.312864	284	-	173.754	316.615	-45.7574	327.752	331.314	165.85	217.331	117.659	157.066	113.532	75.5412	319.638	214.118	182.077	237.192	387.053	231.192	195.115	167.794	619.69	225.828	110.49	34.3728
SERPINF1	0.313316	285	+	301.491	575.952	54.2423	166.81	120.785	327.852	329.919	243.916	67.8868	510.742	610.831	426.006	448.326	185.199	404.233	501.607	523.718	658.508	801.48	175.419	255.946	474.881	874.917
C6orf48,SNORD48,SNORD52	0.313629	286	-	288.065	645.59	-46.2705	918.755	592.731	385.902	283.381	341.008	334.034	353.457	453.393	949.683	773.886	372.944	468.536	651.565	445.761	340.704	275.623	289.119	289.121	277.313	309.62
SNORD63	0.31392	287	-	2569.54	3241.63	-457.303	5658.37	2602.22	1563.52	2226.84	2557.56	3026.59	3970.8	3380.46	6871.67	2946.8	1755.15	1761.39	3245.93	3036.95	0	248.205	37.3731	196.647	265.807	32.8327
PCBP1	0.314134	288	+	22.6435	182.719	9.37729	128.827	169.324	125.598	137.302	123.449	118.931	124.58	135.215	129.497	124.542	119.828	124.582	131.716	128.334	90.0661	114.885	140.142	171.168	110.302	132.337
PTPN12	0.314764	289	-	38.4873	146.077	-18.0674	95.9028	99.2852	88.8894	68.0965	114.885	109.577	112.634	82.0283	100.7	94.6985	71.4865	57.7214	121.941	106.234	162.337	125.881	185.677	84.8516	98.2956	68.8636
PXDN	0.314809	290	-	56.3658	202.214	-19.4867	133.096	110.94	116.276	70.3232	170.211	97.3953	167.68	190.169	178.266	220.915	168.797	151.262	120.37	114.477	106.88	134.466	182.484	119.249	216.948	76.2273
RPS4X	0.315149	291	-	103.159	370.868	-21.5908	278.4	221.42	295.901	193.587	210.792	130.127	336.967	341.204	228.693	238.505	216.771	270.019	439.988	417.833	289.787	260.74	218.859	207.65	254.495	184.228
BNIP3L	0.315151	292	-	43.8374	158.375	-18.9491	118.238	98.7845	154.677	132.162	114.437	58.9285	73.134	91.1656	80.1717	96.5124	93.1096	94.4715	100.704	93.2005	133.653	84.2622	197.332	116.465	180.373	111.896
MIR4721,TUFM	0.316991	293	+	38.0005	199.163	13.4217	125.057	156.986	105.628	118.151	142.478	117.163	117.553	118.346	126.869	128.524	122.573	140.819	189.002	214.988	105.012	163.747	145.11	179.826	130.904	161.448
NCKAP1	0.317207	294	-	19.2806	141.937	-10.0116	114.605	124.032	106.252	96.9632	113.097	106.446	94.1777	101.256	107.505	95.9654	94.8399	73.7314	117.91	96.8057	118.555	96.9967	112.955	71.8505	92.0436	66.3072
LAMB2	0.31731	295	+	463.686	1309.16	48.7356	916.507	706.93	936.98	673.966	963.576	1240.38	552.486	831.813	759.031	1120.75	1082.12	786.752	495.521	434.759	1147.34	737.689	964.172	1066.11	1088.4	1996.21
PKM	0.317462	296	-	690.839	1100.47	-100.104	906.51	920.828	776.395	1208.47	867.496	809.839	505.674	611.356	688.984	579.687	851.573	0	1394.41	0	859.346	1262.72	1606.69	1648.49	0	0
AD001527.4,TBCB	0.3176	297	+	21.3227	148.452	10.4347	85.112	124.069	79.7548	93.8879	96.5515	111.96	87.9345	103.523	126.821	114.321	101.766	110.058	122.739	125.783	84.1783	90.4579	102.285	141.771	86.1933	105.074
ZFP36L1	0.31779	298	-	26.4303	113.025	-15.9643	78.9212	85.3426	77.1335	77.0563	104.794	51.4505	108.355	94.3758	106.804	68.8065	65.3335	77.9596	53.142	54.281	131.507	49.4229	91.4879	55.4561	86.6048	64.1624
ATP6AP2	0.318221	299	-	64.4451	271.183	-16.9495	161.782	120.373	179.128	139.3	173.383	127.027	163.297	169.712	184.265	214.789	197.536	200.405	148.758	159.78	241.263	205.373	295.308	211.354	288.937	245.842
RPSA,SNORA6,SNORA62	0.319084	300	-	129.627	426.95	-24.1026	315.372	319.183	365.579	243.316	287.372	188.565	339.611	303.962	307.292	261.404	241.799	281.031	548.364	532.674	277.952	326.568	235.318	218.801	265.947	168.24
ATP1B3	0.319418	301	+	74.8219	348.285	15.9044	216.66	336.594	192.292	288.367	224.503	225.856	281.647	233.233	230.719	175.508	230.147	155.539	299.164	293.688	231.517	312.434	298.027	320.596	143.04	230.823
PLOD2	0.3205	303	-	135.73	242.473	-41.4158	205.205	141.721	184	108.102	254.914	245.846	47.7002	50.9528	67.1148	48.701	58.8953	51.1206	152.496	169.109	248.792	235.164	384.226	197.122	378.858	148.655
SEC63	0.320612	304	-	36.818	172.06	-14.4943	123.771	124.569	128.162	106.412	119.257	75.0954	142.806	136.677	158.401	117.236	128.114	113.201	159.569	145.074	107.58	164.049	130.185	75.2259	116.967	52.2922
TMSB10	0.32078	305	+	898.32	3194.03	65.6181	2169.77	2545.47	1876.59	2347.79	1992.79	2069.34	1297.25	1337.15	2587.23	1525.04	1595.37	1659.34	2965.64	2836.57	1888.61	2119.35	3342.57	3602.47	2400.66	3001.94
CAPG	0.321509	306	+	59.1713	234.364	17.2994	205.083	204.962	102.595	179.482	259.477	147.623	166.704	197.368	136.743	217.15	115.023	195.443	192.256	172.448	158.854	181.093	68.9766	128.421	124.644	151.016
HNRNPD	0.323227	307	+	47.6213	195.921	16.2063	138.001	175.296	162.443	169.418	135.978	181.946	131.848	122.542	80.478	103.349	105.035	108.734	186.656	215.879	102.759	158.414	112.756	161.616	110.074	98.025
C2orf61,CALM2	0.324074	308	+	138.596	865.118	14.7582	652.171	772.248	678.033	590.921	582.204	565.883	624.58	737.492	560.467	776.845	659.598	569.304	741.144	670.775	596.986	553.082	402.846	450.813	514.029	533.408
GSTP1	0.324177	309	+	139.269	851.174	14.9948	562.051	588.77	549.976	526.754	523.59	433.056	579.391	576.281	653.135	610.031	721.43	686.909	509.289	580.793	605.067	474.525	611.352	859.714	596.462	786.969
RPL15	0.32458	310	-	67.1536	340.11	-14.1501	293.046	237.725	329.617	220.242	218.415	143.873	279.374	293.308	215.074	234.989	211.328	269.597	322.569	303.097	239.187	201.474	198.377	190.987	195.928	207.511
C9,DAB2	0.32598	311	-	59.3131	199.508	-19.4379	243.623	118.716	201.297	149.2	194.797	168.068	126.662	133.637	97.6961	140.329	193.002	157.198	104.806	122.534	144.797	115.822	74.0075	58.0016	160.782	103.07
BSG	0.326171	312	+	78.7591	601.912	10.6476	367.224	313.572	426.783	392.8	356.745	354.279	380.693	402.186	482.576	454.762	482.979	480.409	386.367	425.502	382.308	507.567	450.044	505.933	464.486	493.775
TOMM7	0.326193	313	-	91.7701	309.532	-20.7754	228.752	185.643	243.96	162.548	139.413	112.732	387.946	264.462	194.601	227.492	197.765	204.416	207.072	186.791	307.868	138.655	185.909	205.501	237.407	348.644
AC055723.1	0.326551	314	-	1145.36	1426.13	-173.068	2130.57	889.743	1214.77	1166.24	711.331	849.21	2493.23	2040.49	1095.25	2055.27	1804.22	0	1784.17	0	0	1230.23	0	0	0	554.802
DCTN2	0.326999	315	-	66.0105	501.181	-10.2245	388.715	345.934	350.51	340.336	291.987	235.043	368.666	401.872	345.056	381.608	310.756	324.123	368.549	413.409	417.963	354.308	439.977	374.651	333.266	299.565
PDE4DIP	0.327323	316	-	30.1965	147.924	-13.3417	121.491	61.0688	92.9458	68.6776	119.639	127.695	89.4305	89.0942	98.3145	92.3178	77.271	81.6977	135.541	131.555	133.636	94.9075	144.13	97.2063	123.66	103.159
INPPL1	0.327355	317	-	59.27	255.249	-15.5914	193.736	143.236	210.056	157.958	289.266	290.484	136.528	147.602	167.231	160.762	158.888	147.807	143.847	155.312	219.559	157.225	179.648	168.385	213	162.493
AL161626.1	0.327461	318	+	1712.1	3580.85	167.688	1263.74	2276.53	3645.51	2623.97	1520.46	1564.48	1171.73	1968.15	1362.48	2726	2424.45	3127.69	994.877	1273.49	4840.34	2185.69	3437.31	3142.66	3446.02	5589.72
RP11-442H21.2	0.327532	319	-	106.204	199.444	-35.8193	39.293	52.6652	239.289	83.0937	221.568	80.9048	116.654	110.115	202.167	69.2265	96.3463	119.252	178.918	109.542	25.0467	168.931	343.985	243.229	177.362	97.1087
DYNC1LI2	0.327612	320	-	25.7073	144.751	-11.8075	149.632	91.9159	101.792	108.354	112.702	121.425	96.6738	98.8307	92.3344	108.977	119.546	100.425	95.738	93.4667	117.023	97.5314	112.761	68.5051	105.42	47.2088
ATP5J2,ATP5J2-PTCD1,PTCD1	0.327668	321	+	80.0141	502.228	12.2311	341.662	332.204	282.03	303.12	314.97	329.323	424.976	311.351	306.552	314.995	357.671	385.998	429.343	433.818	322.619	306.174	376.588	498.086	307.337	421.653
AC020934.1,HOOK2,RTBDN	0.327729	322	-	92.1814	495.186	-14.223	443.725	305.856	373.971	323.775	397.253	520.327	363.847	359.547	419.559	304.079	431.598	373.676	317.107	338.048	292.811	291.242	284.277	242.566	276.473	340.361
KCNAB3,RP11-1099M24.7,TRAPPC1	0.327983	323	+	69.5427	357.654	13.8026	247.281	214.103	219.267	210.961	216.389	213.14	191.286	210.371	216.781	280.936	235.429	284.206	268.851	269.093	278.333	201.486	266.562	346.712	289.331	393.7
NQO1	0.328154	324	-	182.481	514.66	-28.956	394.854	445.086	403.141	282.12	589.894	342.526	171.329	302.706	151.704	362.157	301.746	334.549	414.761	380.567	729.102	346.717	223.705	232.766	457.942	399.485
IFI6	0.328757	325	+	1014.02	836.39	225.588	58.5974	95.9903	556.589	2153.64	207.26	1565.21	30.3129	41.2548	20.3394	31.9465	31.2391	43.0147	26.7294	29.542	1275.89	33.8764	1195.03	2296.32	697.85	999.344
LA16c-313D11.10,LA16c-313D11.11,STUB1	0.328981	326	+	35.6035	290.918	8.73178	201.454	236.198	176.294	196.14	187.517	168.258	204.499	200.299	224.531	219.149	227.11	236.605	197.063	208.423	173.983	158.932	222.818	255.486	179.164	238.429
SNORD114-22	0.3295	327	-	415.809	549.011	-79.277	773.036	273.076	323.707	155.332	420.034	740.906	664.424	453.091	785.51	477.91	334.882	317.401	1046.5	615.662	0	167.724	0	79.7303	53.8854	0
DCTD	0.33075	330	-	15.9707	125.847	-8.88998	115.451	89.6821	86.7055	80.2447	89.4707	58.9978	98.9724	86.8483	98.1627	97.4793	87.9769	96.8352	101.242	97.999	87.9123	82.0795	94.0997	73.9508	90.5169	60.6701
SOD2	0.331458	331	-	966.793	895.417	-189.604	599.992	246.78	551.608	723.977	459.859	200.003	0	86.157	51.4888	0	70.1818	190.525	280.595	255.36	1240.17	433.331	2862.79	1553.48	1412	1157.66
ARMCX2	0.331498	332	-	39.8891	177.646	-14.2666	175.727	97.4124	130.395	110.736	162.3	131.965	120.133	100.207	66.6211	105.477	112.064	124.393	132.048	163.313	163.737	149.087	157.507	97.0301	132.434	71.586
FXYD5	0.331562	333	+	49.2045	205.57	15.2948	130.732	182.597	127.164	194.924	128.647	158.767	96.0423	100.042	131.572	81.8899	129.439	94.46	183.792	170.612	128.692	177.012	148.477	220.945	136.861	176.47
DCAF8,PEX19,WDR42A	0.331655	334	-	19.0364	171.58	-7.8254	150.094	98.5063	114.902	122.497	134.42	119.289	113.91	127.349	99.1782	127.104	115.917	109.037	127.063	135.485	146.922	106.978	131.135	103.089	133.786	107.325
RPL10A	0.33203	335	-	92.5565	395.725	-16.5787	309.549	275.2	385.441	245.426	243.34	161.045	329.007	332.148	257.464	273.722	269.185	332.139	414.058	398.315	260.167	249.085	212.033	204.513	232.729	206.922
PPIA	0.332138	336	+	134.483	605.684	17.6673	396.171	532.244	336.817	402.849	327.521	347.661	492.429	427.483	384.626	345.316	451.011	341.979	652.971	610.069	329.243	380.907	438.023	580.912	347.271	436.517
RP11-1167A19.14,SF3B2	0.33239	337	+	33.2411	177.789	12.0388	106.488	122.027	102.996	108.623	110.678	134.557	103.717	100.803	110.768	107.593	107.463	100.024	161.03	171.209	121.017	160.719	136.071	165.269	108.921	168.579
FAM114A1	0.332646	338	-	20.5196	106.524	-12.4776	110.891	70.5758	93.9961	80.9596	90.3345	57.2747	65.0445	66.2177	73.8922	91.1782	77.2545	69.6969	59.5603	68.7951	97.9163	44.5129	74.608	44.8498	92.7867	65.7631
STAT1	0.333732	339	-	269.412	535.693	-43.636	335.285	163.581	395.609	601.27	297.756	546.518	182.116	210.439	196.644	262.788	341.424	330.845	218.12	221.324	685.756	229.785	852.907	613.007	578.268	287.222
TCEB2	0.334315	340	+	59.6312	363.942	11.3467	251.507	270.187	235.542	246.903	232.523	158.402	237.406	293.928	304.725	287.497	270.185	326.068	256.786	256.85	216.221	177.801	237.083	307.86	249.998	326.947
SNORD66	0.334801	341	-	419.313	533.825	-79.3642	676.614	244.958	199.646	351.202	626.155	780.484	945.585	428.666	968.794	678.768	412.99	348.072	286.809	168.922	0	82.7824	0	87.7183	177.359	0
MIR3917,STMN1	0.334802	342	+	170.165	225.092	53.4823	145.502	466.741	53.9708	206.099	150.35	264.662	75.5664	56.7883	85.2419	22.9438	28.735	23.0333	369.369	334.229	80.9215	247.014	126.418	253.561	51.8065	49.1634
AHNAK	0.334967	343	+	50.2781	243.642	13.2709	159.867	172.345	184.561	182.902	127.886	242.316	164.269	200.383	170.715	209.337	234.206	192.213	181.322	156.527	159.459	200.175	100.696	95.0263	143.428	162.863
GUK1	0.335055	344	+	172.599	562.475	24.249	307.043	326.095	259.279	340.453	301.653	266.147	335.447	345.542	565.216	491.514	518.241	515.922	319.285	320.526	343.449	254.473	407.27	564.632	445.255	719.767
RNA5-8SP6	0.335272	345	-	1254.67	2033.04	-140.947	1421.24	786.045	747.37	1432.18	1613.34	1401.24	3422.34	1988.93	3075.42	2651.27	1907.82	856.534	1134.19	839.674	42.0985	1460.44	71.9679	1713.62	1902.02	214.582
CALM3	0.335274	346	+	77.8093	402.806	13.4806	259.399	307.673	209.796	287.64	267.485	188.444	250.023	221.528	295.016	278.874	238.531	258.981	375.532	412.502	266.102	292.23	290.055	396.435	299.411	297.687
CTC-548K16.5,DDX39A	0.335598	347	+	34.3068	140.377	14.9536	70.2284	163.21	61.1515	102.4	85.8054	120.717	88.6926	95.5151	104.626	93.9146	99.3944	57.4366	112.538	131.338	76.259	140.535	86.2051	119.969	96.3298	67.6709
ANXA2	0.336254	348	+	459.992	1934.44	32.4435	1290.65	1470.12	1220.31	1030.61	1165.68	1229.91	1088.59	1193.57	1251.51	1309.47	1364.42	1165.93	2089.69	2350.39	1218.4	1708.12	1415.2	1423.61	1342.78	1024.32
WNT5A	0.336411	349	-	132.715	240.137	-36.8019	169.939	61.5635	230.851	144.974	175.001	147.737	239.641	329.672	201.037	201.645	116.532	136.869	108.406	151.619	470.59	126.235	53.0426	26.7812	173.157	90.644
UBL5	0.336506	350	+	87.9977	392.154	15.4588	252.967	237.535	223.527	225.122	220.996	240.98	238.642	247.238	262.834	281.17	260.749	270.619	311.953	277.432	290.519	217.321	348.093	433.485	251.201	449.199
UGCG	0.337792	351	-	47.159	129.264	-21.5022	184.1	95.4751	168.403	93.4979	110.205	77.1818	104.734	94.986	39.3617	45.2402	53.1743	61.3643	106.834	94.7689	111.122	86.7841	78.5019	42.3817	96.9108	57.5791
RP11-867G23.4	0.338007	352	+	38.6525	202.119	11.9766	151.138	143.847	119.618	138.513	120.882	118.987	116.822	125.226	122.994	152.376	153.105	139.792	145.031	138.505	123.494	114.525	143.622	225.161	145.291	214.44
RPS16	0.339643	353	-	213.002	996.931	-19.5936	712.255	676.398	798.139	528.392	522.14	387.314	815.864	820.66	650.425	653.043	643.635	777.195	1006.87	901.614	674.644	518.86	597.515	693.068	765.065	952.912
NME1,NME1-NME2,NME2	0.339816	354	-	162.164	725.129	-18.1266	487.647	561.587	492.638	437.729	457.301	299.393	553.227	479.649	544.929	453.705	484.767	512.367	815.195	749.864	427.106	451.207	547.3	659.248	443.901	392.913
TMBIM6	0.339826	355	-	151.337	647.723	-18.2661	507.217	494.211	430.261	547.524	392.332	290.105	417.049	454.671	429.445	366.962	368.324	340.083	658.143	669.578	468.864	595.195	601.048	392.722	434.749	298.06
ATP2C1,RP11-39E3.6	0.339976	356	-	24.7808	127.712	-11.9317	135.73	95.1621	118.719	84.556	113.95	85.0006	83.3896	78.3773	68.5288	68.2109	73.5918	60.908	92.3628	96.8161	113.585	100.014	106.978	72.7327	76.6442	72.9618
CRISPLD2	0.34009	357	-	99.9036	179.165	-34.2261	71.7236	17.0149	270.692	42.5566	117.266	41.3856	104.579	69.8606	75.4368	86.0949	114.18	109.415	88.5057	86.349	242.549	95.3355	248.13	229.501	152.512	224.031
ENAH	0.340142	358	-	20.4136	82.489	-15.121	69.5994	45.3012	74.6477	39.2302	58.013	39.4601	52.7533	55.5721	58.8374	61.0354	75.7764	51.4012	50.3169	58.5329	60.3204	56.8306	110.192	40.5516	69.8669	18.5655
COPS6	0.340637	359	+	25.5854	170.452	9.52671	118.453	132.569	98.6341	124.375	131.408	103.913	126.001	100.78	113.341	128.37	123.248	142.874	136.965	173.872	79.6389	120.392	108.142	124.901	100.201	118.714
CORO1C	0.340792	360	-	83.24	294.854	-17.9573	240.489	190.273	187.282	194.096	201.445	179.149	162.526	146.685	154.884	164.457	168.389	130.588	249.516	358.259	352.908	235.793	225.302	179.785	265.302	175.003
BAG6	0.341649	361	+	12.3887	152.134	5.92543	127.247	109.112	99.4806	116.945	111.156	124.739	100.628	101.125	101.252	111.235	101.809	100.162	101.778	123.684	97.5787	105.01	100.482	117.581	91.6264	107.243
PGK1	0.341726	362	-	413.625	843.197	-50.1054	404.794	469.772	741.305	488.9	443.614	424.505	261.21	282.127	345.693	334.898	496.41	407.215	518.925	497.849	646.764	609.829	1257.25	984.822	1190.1	1097.55
RAN	0.342401	363	+	129.033	434.078	20.6089	254.933	499.495	260.108	274.858	257.222	268.838	253.066	231.723	290.165	208.274	268.355	238.241	482.25	446.11	196.945	359.182	392.8	448.282	264.362	236.657
BZW1	0.342547	364	-	59.0033	198.505	-17.6422	126.472	167.189	120.784	134.646	106.299	51.9038	166.084	135.99	184.741	139.007	100.137	124.022	165.206	203.339	141.849	156.824	238.407	92.8533	172.861	67.5674
BGN	0.34284	365	-	144.293	402.485	-24.7432	277.407	362.389	277.24	218.594	321.939	130.342	295.031	188.052	470.88	256.469	143.163	113.218	262.875	213.909	257.372	395.764	415.971	504.636	293.702	282.285
RP11-74B21.1	0.343647	366	-	381.059	1551.78	-28.2666	1054.69	628.642	1042.82	659.061	1584.15	1503.2	1018.87	887.982	1061.36	1231.86	1195.34	1560.47	1178.94	1062.26	1170.72	1238.03	608.222	873.467	1255.66	1126.05
MIR636,SRSF2	0.343695	367	+	28.0366	139.72	12.0024	89.5564	127.752	98.4763	92.8236	108.399	156.483	95.4281	90.5368	59.7485	81.0581	81.5485	86.0276	113.823	118.557	73.4623	107.434	99.6615	123.921	79.3453	84.5956
RPL8	0.343797	369	-	294.903	1479.16	-21.3186	1012.82	1048.22	1210.42	867.031	911.758	707.135	989.977	935.712	1004.91	826.251	866.69	1022.47	1575.7	1465.13	995.451	923.796	952.449	1182.2	1088.72	1329.46
GAS5,SNORD47,SNORD74,SNORD76,SNORD77,SNORD79,SNORD80,SNORD81	0.344385	370	-	1774.28	2656.87	-197.425	1691.63	568.334	1290.49	2127.7	2530.35	2253.83	3804.1	2487.06	4088.55	5012.71	3064.4	1668.78	1374.59	1050	920.831	965.109	534.202	429.298	831.858	776.173
EXT1	0.345163	371	-	62.8921	173.612	-20.8651	201.588	118.645	162.376	152.09	209.175	123.163	57.3981	51.2015	81.7864	63.9361	93.2233	69.5157	86.539	84.9502	149.423	96.1495	156.175	155.327	168.58	156.209
RABAC1	0.345404	372	+	85.5144	310.53	17.219	170.966	173.02	174.046	195.348	165.496	140.72	168.982	194.418	218.525	254.311	237.227	241.64	203.686	208.273	211.688	164.554	269.768	340.829	250.257	401.041
OLFML3	0.34563	373	+	50.6011	199.469	14.8798	119.17	105.955	192.53	96.7124	123.728	115.636	207.068	188.93	85.0276	179.718	102.554	139.145	107.607	201.168	117.086	149.318	133.989	159.381	112.55	175.778
C1orf43	0.3462	374	-	15.9934	151.393	-7.01939	110.975	96.2054	107.923	98.2231	94.401	72.9079	116.501	109.136	107.536	106.16	106.09	105.52	122.286	128.677	118.386	95.7854	127.926	103.494	106.966	103.612
RPL28	0.346271	375	-	232.959	1275.99	-17.6271	905.768	850.031	1344.82	958.643	842.295	725.194	1079.49	994.274	867.734	918.067	762.094	1082.43	776.069	747.145	898.733	617.002	694.419	888.525	974.994	1115.82
IL6ST	0.346328	376	-	135.405	286.936	-30.1214	190.138	78.997	305.672	206.126	108.237	46.8647	317.576	289.451	229.157	371.477	256.574	334.177	135.318	241.701	202.234	145.362	221.907	49.5648	263.913	41.0242
SNHG5,SNORD50A,SNORD50B	0.346341	377	-	675.919	1011.44	-84.7309	390.687	239.875	967.552	675.564	666.45	547.07	1333.69	953.713	1271.03	1749.44	1544.34	973.191	972.564	646.508	415.526	364.003	81.8709	221.143	82.2163	157.143
FLOT1	0.346353	378	+	28.4095	208.383	8.54956	135.074	122.835	127.978	154.495	123.873	137.814	128.802	140.779	132.934	154.305	131.925	140.284	188.372	194.267	169.179	157.989	134.419	145.949	139.238	183.986
IFI16	0.348019	379	+	41.4016	120.962	19.0059	73.0656	74.6937	73.5636	181.345	55.9309	97.2981	74.677	68.881	47.2414	57.3461	58.2597	67.3956	98.5976	91.9941	75.2226	94.6712	92.9075	158.806	60.8467	86.6661
RAB1A	0.348503	380	-	27.9639	274.631	-6.72501	190.536	165.415	190.067	165.933	200.54	170.312	196.353	187.847	170.438	196.888	189.967	192.629	206.147	179.45	219.123	174.411	226.569	218.391	199.167	242.525
C17orf76-AS1,SNORD49A,SNORD49B,SNORD65	0.348543	381	-	706.136	1560.5	-63.0956	1161.82	1057.39	1498.46	1201.44	1145.6	714.856	1897.69	2177.31	1785.38	1824.02	1188.07	1266.95	965.559	804.169	615.715	548.587	559.229	478.358	654.009	506.146
MGST3	0.348605	382	+	48.2067	241.652	11.9082	208.782	185.791	122.345	166.365	147.192	168.232	164.482	154.54	133.571	185.629	196.353	191.041	141.529	146.083	180.454	112.463	181.193	210.794	146.556	269.927
COPB2	0.348854	383	-	47.4342	286.091	-10.2337	228.776	169.709	201.544	193.269	209.929	168.309	207.521	194.688	152.505	198.705	201.006	180.223	261.111	301.402	204.861	209.849	238.194	171.593	188.592	161.565
PPP2R1A	0.348923	384	+	45.9439	290.882	9.81125	173.767	183.521	158.883	179.099	180.39	175.362	171.084	195.619	249.506	258.948	257.186	240.716	191.981	212.305	168.224	182.155	217.254	249.032	218.026	248.296
AL132780.1,PSMB5	0.348944	385	+	132.131	511.686	17.8824	413.757	353.065	227.625	286.663	420.195	264.438	278.114	383.964	294.443	331.231	441.428	369.337	314.506	377.945	481.911	302.933	305.052	663.075	312.478	409.754
NAPA	0.349008	386	+	46.7616	220.121	12.4772	129.06	122.466	141.171	203.663	128.014	159.188	143.063	157.441	150.514	178.098	158.988	149.064	129.409	125.536	136.627	98.8617	177.354	258.175	171.56	189.722
AP2A2	0.349185	387	-	21.9913	123.22	-10.5904	110.943	91.1981	84.743	83.5699	101.96	49.7719	72.8727	88.7445	113.601	94.8509	84.0453	98.5308	75.1701	82.1077	111.716	88.3852	89.7306	53.6493	98.1787	62.3813
ISG15	0.349415	388	+	454.019	335.09	127.159	45.1105	77.3038	95.2719	1104.7	62.943	489.138	16.7372	26.0318	27.9216	16.1007	18.5091	18.2885	13.093	17.2084	278.116	18.355	457.224	1141.43	278.141	182.806
ARL6IP1,RP11-1035H13.3,RPS15A	0.349539	389	-	212.625	786.114	-21.8953	562.336	527.557	597.925	471.705	479.419	331.064	546.21	508.21	398.41	397.592	394.131	472.91	974.581	871.009	699.989	626.194	537.359	589.146	520.971	606.298
B4GALT1	0.349953	390	-	33.8413	134.998	-14.1029	80.8113	81.7392	133.3	58.055	138.203	97.1121	79.7842	81.0437	108.182	113.227	116.345	103.137	56.6083	61.016	88.3033	79.1923	151.807	105.519	95.7349	69.5932
RAB2A	0.350143	391	-	22.3209	175.047	-7.92044	132.266	116.839	127.032	109.676	125.937	83.5991	143.662	153.611	121.896	142.663	135.983	138.709	118.392	112.4	130.336	101.501	143.956	104.258	113.049	117.241
C5orf45,TBC1D9B	0.35024	392	-	167.624	458.616	-25.2055	281.922	258.186	303.159	286.73	347.432	230.515	225.41	223.263	271.075	269.404	305.272	286.777	216.809	180.467	403.7	247.134	625.181	576.836	436.273	500.462
PSMD2	0.350246	393	+	101.684	299.776	20.6506	205.692	364.879	119.303	192.555	300.57	260.106	142.245	127.698	166.14	142.543	156.745	139.029	242.005	308.422	151.25	263	278.282	321.224	206.444	141.263
SNORD90	0.350358	394	-	1262.94	1510.77	-162.72	1264.09	562.281	564.437	1164.36	1511.99	1937.84	2309.72	2013.38	3574.2	1818.15	1089.59	530.634	1032.94	898.019	0	224.316	0	321.043	424.266	0
RAB7A	0.350438	395	-	72.9539	474.92	-10.2869	297.616	345.969	288.52	309.281	285.982	232.993	372.223	320.293	318.673	356.369	317.604	314.216	320.292	308.04	364.819	304.691	460.323	437.103	404.091	355.709
CALCOCO2	0.351367	396	-	24.5474	145.846	-9.90563	94.1552	82.7298	145.554	106.738	85.5066	68.3918	90.3484	99.1605	112.889	118.791	132.525	127.68	101.75	93.1756	115.878	89.5285	116.144	88.7327	104.197	83.9326
AC006483.1,ACTB	0.352044	397	-	2133.21	6918.35	-132.391	3955.82	2964.67	5344.54	2827.16	4504.61	6937.29	4667.14	5632.49	6842.34	6499.19	7592.75	4528.11	3123.43	4642.63	5169.8	2839.79	3448.35	3635.01	5198.52	7468.67
DNAJB4,GIPC2	0.352399	398	-	67.3937	171.898	-21.6397	103.375	79.1562	82.5453	55.2067	58.0992	53.0949	116.249	133.699	141.847	84.5501	140.065	117.98	167.756	191.776	181.759	191.227	148.749	91.4607	218.403	54.6651
COL16A1	0.353153	399	-	151.564	505.179	-20.4693	352.471	296.765	662.297	340.104	577.904	491.245	370.572	280.876	264.584	377	274.43	255.695	305.915	339.475	264.876	341.599	236.337	282.279	404.576	419.445
RPS3A,SNORD73A	0.353574	400	-	597.15	993.02	-68.0154	981.829	719.372	541.402	963.029	1051.59	1128.77	1203.04	797.755	1098.95	1507.24	1359.16	353.276	597.37	405.551	256.891	254.052	213.957	179.987	181.975	215.249
ENO1	0.35424	401	+	472.307	1317.26	39.2285	600.424	1066.66	1003.24	815.7	660.338	695.342	532.684	511.478	775.485	541.431	728.111	666.869	1393.07	1387.27	616.873	1260.47	1388.78	1469.91	1333.92	1172.57
SEC24D	0.354305	402	-	10.8223	113.793	-6.39889	84.1742	72.5315	81.7877	79.1138	94.7041	79.884	87.3368	78.71	73.2744	84.2386	80.6638	65.7363	85.9628	95.5246	83.1248	72.3598	88.4556	68.0103	89.1269	62.0082
PTP4A2	0.354458	403	-	43.0654	234.627	-10.6586	179.415	243.119	177.169	171.572	185.181	140.617	188.07	162.129	185.816	133.733	122.276	131.969	215.929	175.457	147.119	162.312	184.381	155.333	147.361	105.741
SNORD64	0.35484	404	-	470.527	621.095	-71.1828	1072.02	808.512	316.275	505.886	410.391	452.436	798.979	619.774	959.345	707.49	654.387	137.829	619.706	496.499	0	131.1	0	0	35.0992	0
LMAN2	0.355215	405	+	23.7859	176.935	8.0445	99.0316	104.235	106.129	136.273	114.717	103.772	123.955	112.816	133.33	127.135	118.378	129.485	112.623	142.174	110.198	131.06	150.126	167.079	124.453	152.678
NEAT1	0.355339	406	-	172.417	395.988	-28.5127	242.911	73.716	480.292	217.045	261.643	394.718	210.576	181.451	188.357	556.574	375.46	335.756	132.916	110.84	403.045	156.712	376.773	298.017	322.435	266.349
MIR4722	0.355583	407	+	125.347	142.504	50.7253	147.84	343.46	0	191.895	51.8857	274.638	101.003	134.312	48.5102	0	55.1502	104.543	125.339	0	0	198.874	0	0	53.245	52.6155
DDIT4	0.355844	408	-	74.2337	139.167	-28.5916	23.0847	33.2191	173.053	59.353	154.663	50.9247	88.7269	77.0406	166.328	55.2466	69.101	97.2299	97.1147	67.7335	17.2723	100.981	237.563	155.968	138.333	63.1966
AC006157.2,RPS4Y1	0.356493	410	-	58.5561	276.409	-12.2517	215.283	180.194	256.602	136.842	173.574	131.942	195.362	201.432	144.682	165.72	170.141	181.972	287.583	288.274	228.939	181.467	181.702	184.574	185.352	213.538
CTSZ	0.358191	411	+	57.2088	276.454	11.8717	240.462	205.01	163.32	219.793	186.222	241.165	127.191	237.869	152.861	175.111	213.326	125.183	185.196	186.116	228.141	184.302	122.915	198.353	249.44	264.063
APLP2	0.358209	412	-	269.154	969.824	-23.5158	762.091	543.147	462.687	615.157	858.848	551.38	605.461	737.398	613.001	1208.94	935.313	791.503	432.7	514.046	680.159	663.611	691.316	456.736	980.377	607.472
AC010884.2	0.358487	413	-	156.056	263.811	-35.5378	392.49	284.176	308.79	138.916	300.511	132.52	201.11	226.913	122.938	326.37	379.354	170.333	158.836	188.77	59.7947	72.0134	21.6815	19.0157	154.207	38.1043
ADD3	0.358648	414	-	63.7453	169.269	-19.9883	121.906	93.8343	82.5982	101.237	81.0472	44.3199	141.818	126.156	121.173	190.384	76.8106	110.011	109.068	132.187	175.303	124.538	232.808	73.7451	187.344	50.7868
POLR2L	0.358832	415	+	106.776	455.593	14.7621	304.862	319.181	260.125	281.688	264.527	274.957	311.693	351.566	392.307	457.769	463.172	491.883	268.582	267.904	277.29	202.262	230.608	325.333	342.29	351.681
KCTD14,NDUFC2,NDUFC2-KCTD14	0.358893	416	+	29.3321	204.078	8.34933	142.969	186.141	131.201	144.1	138.772	124.172	150.825	175.939	156.062	157.411	157.984	152.06	150.36	145.44	95.7787	107.408	144.168	170.187	114.684	138.023
DBI	0.358959	417	+	53.712	177.51	16.1547	99.514	109.712	84.9391	103.062	67.6041	75.4097	185.595	192.863	103.659	111.72	116.786	129.446	176.39	207.497	103.619	133.331	118.487	163.109	79.152	138.058
ESYT1,ZC3H10	0.359234	418	+	24.1825	105.067	12.5112	54.0436	103.996	53.1773	72.8623	82.4693	123.814	59.8064	65.7268	72.6076	72.9787	82.5716	62.3728	67.8834	74.8943	36.6081	103.695	69.725	85.0166	70.2931	60.7643
ARL1	0.359729	419	-	28.0994	153.964	-10.123	113.098	96.4416	87.1764	91.2816	108.95	89.1995	113.811	98.042	92.7849	91.1849	81.3074	76.8266	144.838	125.19	144.739	112.114	152.904	122.602	118.306	111.871
BAX	0.360055	420	+	110.788	467.587	14.9282	432.79	323.131	359.315	438.015	382.471	291.384	256.379	274.268	205.032	296.334	248.035	262.198	285.387	296.143	338.797	250.381	352.659	498.808	338.232	479.552
RAB34	0.360407	421	+	32.3112	255.317	7.52461	197.93	179.58	162.479	175.139	202.753	171.01	171.134	194.073	148.028	164.618	149.065	166.772	219.274	213.331	149.707	157.419	182.216	219.438	168.784	216.404
P4HB	0.360682	422	+	1266.04	4353.03	69.4372	2130.49	2467.62	2383.94	2757.86	2902.78	2552.58	2364.47	2095.22	3165.54	2254.12	2408.82	2501.35	3300.18	3839.31	2484.98	3408.1	4744.53	4945.61	4399.96	4445.91
MME	0.360817	423	-	559.234	769.122	-72.8538	355.545	181.562	1142.25	581.868	237.086	125.328	639.707	385.681	448.072	334.206	595.858	640.683	0	961.774	1319.23	951.218	1191.47	736.589	0	0
AC012379.1,EID1	0.360825	424	-	45.0836	318.079	-8.44427	294.743	220.106	241.434	265.174	208.874	156.909	247.025	274.531	195.504	222.652	228.592	237.782	244.51	243.017	234.076	198.088	209.877	187.033	203.443	183.366
AP000304.12,AP000304.2,ATP5O,DONSON	0.361368	425	+	48.3518	274.265	10.0534	199.678	252.265	186.49	234.999	197.305	178.773	186.246	202.575	173.926	137.832	157.557	162.256	268.324	253.711	186.351	177.65	161.044	216.772	150.032	192.297
RP11-138C9.1	0.36157	426	+	135.794	453.615	18.7976	274.012	411.726	268.128	280.415	307.02	320.925	248.763	255.908	296.874	235.235	247.801	251.75	535.709	548.387	236.25	451.957	382.75	378.374	274.558	203.026
RPL24	0.361979	427	-	86.1225	388.942	-13.1812	286.058	264.445	307.225	214.037	234.344	165.127	279.451	276.326	243.499	226.646	247.69	267.438	462.893	392.108	285.209	270.888	275.828	274.491	219.663	303.944
NARS	0.362595	428	-	33.3666	168.15	-10.719	104.974	135.344	122.91	89.7273	122.848	80.9311	127.042	116.141	122.904	99.6429	112.738	113.31	154.644	161.174	99.9813	142.774	155.99	108.637	138.344	63.1048
CNN2	0.362633	429	-	120.752	328.75	-21.3628	189.08	85.3086	391.004	146.553	220.24	162.738	250.364	358.736	248.916	400.056	322.39	268.543	152.271	218.422	276.182	140.061	145.849	139.257	274.462	248.968
SGCE	0.362636	430	-	38.5137	139.219	-14.3572	119.626	74.2943	150.48	94.5057	97.8819	112.268	106.329	69.8468	65.0293	80.4121	71.0822	62.1137	102.86	72.5586	151.389	71.2713	94.94	82.3681	121.08	158.017
CMPK1	0.3631	431	-	19.2883	110.814	-9.68249	98.5387	84.7963	73.8776	71.4975	79.159	55.6129	90.7552	84.1541	77.7886	99.7234	78.9565	83.3659	101.129	77.8086	85.3907	58.0219	89.5769	53.7365	73.8726	43.3966
RP11-161H23.5	0.363938	432	+	65.2625	147.088	22.5759	70.3111	234.578	67.5826	107.813	98.1219	102.891	64.3387	53.8771	108.435	65.431	65.3332	67.8538	158.674	169.621	49.43	118.569	104.443	192.711	81.4379	74.0342
HN1,RP11-649A18.7,SUMO2	0.364087	433	+	62.7111	222.258	15.0105	148.483	236.973	126.04	157.302	145.424	148.824	134.37	123.8	142.832	119.139	143.012	121.832	250.509	267.944	123.824	194.048	141.574	189.831	105.805	114.46
RP11-138I1.4	0.364401	434	+	49.0625	250.016	10.7873	188.204	193.344	154.231	192.565	130.351	117.301	171.403	165.965	160.169	156.03	170.914	166.729	202.48	215.634	164.354	164.923	206.523	289.798	141.324	180.22
SRRT	0.364529	435	+	29.9902	127.674	12.2703	82.4253	111.994	86.3457	85.5584	83.4976	124.954	76.7083	64.6433	73.5908	68.886	66.7196	70.7385	112.316	123.998	52.7846	108.016	101.199	140.232	76.2588	86.3543
AC061975.1	0.364544	436	+	55.1303	353.832	9.14162	281.863	271.249	260.189	247.267	284.863	369.878	256.114	227.047	227.518	304.471	264.966	235.19	219.848	196.618	188.927	224.97	214.663	246.329	237.54	242.754
FYN	0.364663	437	-	72.5405	184.875	-20.3138	201.549	126.304	141.1	122.354	119.617	66.0397	94.7864	84.8473	93.9919	84.5693	89.177	126.858	122.878	97.1638	114.945	107.848	299.362	214.274	165.585	125.453
HSPB1	0.364933	438	-	169.009	387.998	-26.7268	167.255	165.089	210.155	203.471	255.389	259.256	291.297	242.845	698.269	387.727	432.454	342.856	162.477	204.022	189.743	175.894	280.491	296.057	238.501	270.84
C3	0.365064	439	-	679.494	736.221	-98.6218	467.536	138.295	520.99	359.567	394.582	56.9411	46.6637	17.8514	29.0709	50.9361	16.7838	42.0229	668.157	565.292	1005.93	785.005	1064.32	1315.94	1642.28	1129.74
CLIC4	0.365519	440	-	91.9401	222.621	-21.9204	181.974	230.94	160.572	146.443	187.81	159.208	211.781	220.614	351.442	177.203	164.209	141.33	146.838	119.729	100.224	130.456	94.8424	43.3357	121.824	42.2565
ANAPC11,NPB	0.366511	441	+	23.9828	152.748	8.60842	92.2372	123.928	92.9634	103.508	86.9805	96.459	104.986	119.303	122.682	118.775	122.787	118.132	102.38	104.711	112.21	72.0937	93.4243	131.928	86.8549	150.409
CDKL3,PPP2CA,SKP1	0.36666	442	-	64.6887	401.357	-9.52409	317.249	336.75	254.669	258.608	263.516	211.699	258.571	280.683	245.959	290.251	253.239	238.463	360.877	360.406	312.122	280.427	378.746	294.33	259.621	218.261
ZFAND3	0.366943	443	-	12.9649	102.739	-7.4517	82.2519	72.3622	85.9573	72.4459	82.3011	44.8083	80.0413	79.4846	82.6055	77.565	66.7456	77.8722	63.3182	62.9671	71.3247	60.0454	75.8198	57.7919	86.8861	66.5259
TNS3	0.367355	444	-	50.4399	118.231	-20.9846	72.3863	26.892	142.05	51.4555	63.6302	46.1036	178.701	85.6916	55.9226	144.756	85.49	60.8481	58.583	57.6247	128.872	53.7607	65.7479	65.1413	119.744	82.0864
NAGK	0.367558	445	+	53.0847	165.821	16.144	101.427	195.935	81.7152	110.332	144.014	184.112	85.4704	81.4947	141.351	98.2285	94.5262	83.3085	92.1576	102.012	75.751	112.097	148.765	208.492	87.6293	105.106
SEC22B	0.367805	446	-	20.7811	128.111	-8.83425	114.137	72.9613	115.366	91.953	92.6141	80.6429	79.068	78.9045	70.3589	75.2849	71.7639	70.2387	96.183	96.3806	119.08	87.5136	120.811	92.7551	86.81	94.6221
SNORD104	0.368132	447	-	3015.53	4383.28	-311.728	4201.35	1788.59	2362.13	6198.26	4772.16	4927.44	6344.94	3716.42	5904.3	5225.04	3866.58	1700.45	4639.88	3802.04	185.269	557.729	335.913	589.168	507.688	206.574
SNRPD2	0.368162	448	+	95.3924	446.106	12.6912	312.104	316.671	297.671	262.292	253.698	198.936	299.815	298.573	289.221	267.209	278.425	319.776	468.865	452.118	281.493	289.323	304.428	425.593	277.712	412.422
MYL6,MYL6B,RP11-603J24.18	0.368279	449	+	642.925	3461.73	28.676	2026.36	2304.37	2033.91	1504.07	2223.09	2219.92	1802.88	2808.79	2854.55	2782.97	3287.86	2065.24	2376.68	2849.72	2497.9	2056.96	2711.49	3025.5	2459.78	3062.5
PAPOLA	0.368636	450	-	19.6246	94.1066	-11.0279	81.037	64.8349	80.3868	79.6649	72.1547	44.133	75.5369	75.2609	59.4107	59.4012	63.8629	50.8128	85.4558	85.9468	84.784	53.6294	77.2156	35.4189	58.9842	33.7673
KRTCAP2,MUC1	0.368941	451	+	56.7371	282.152	10.9194	165.196	211.945	174.399	185.239	155.536	173.571	207.826	213.448	219.172	194.586	182.575	167.335	228.421	191.563	143.922	170.332	244.077	337.78	195.288	225.036
SNORD20	0.369148	452	+	378.575	681.12	44.2773	477.59	220.789	239.906	770.274	682.458	791.901	681.742	526.895	638.117	757.75	534.688	271.396	390.75	461.19	0	573.679	0	745.271	847.718	0
C11orf58	0.369158	453	-	36.583	193.014	-9.98397	131.95	137.861	125.539	133.414	126.862	89.3313	118.488	129.899	113.707	121.65	121.627	119.637	184.897	183.713	156.629	127.649	201.179	140.648	152.709	108.59
MIR762	0.36964	454	+	94.1282	243.853	20.2484	104.715	238.259	145.637	267.889	299.197	138.884	168.618	217.431	265.041	104.245	217.617	206.258	114.135	175.858	50.1319	241.461	145.43	143.477	64.6459	127.761
DCTN1,RP11-287D1.3,SLC4A5	0.369671	455	+	33.8332	177.615	9.96605	111.264	120.292	102.624	83.6958	123.042	149.006	115.635	135.769	152.205	190.805	137.213	160.01	110.455	102.437	100.197	139.704	99.6665	137.752	131.18	104.952
RP11-316M1.12	0.369717	456	+	24.7571	170.938	7.91111	110.423	134.495	111.43	108.822	90.605	120.087	112.521	129.815	104.918	118.176	131.889	101.036	125.783	104.445	136.233	120.424	120.998	156.064	106.679	169.995
ASS1	0.369799	457	-	100.04	263.741	-20.164	144.769	86.1304	323.228	172.292	117.106	107.213	169.948	267.237	185.826	211.169	353.622	269.099	179.363	124.269	178.768	149.735	116.503	106.313	232.921	223.435
COL12A1	0.370323	458	-	470.874	1182.86	-38.1664	752.238	407.668	1270.87	354.66	565.999	556.73	1400.36	1482.5	582.295	1328.36	962.813	974.351	673.227	503.025	884.779	769.317	633.912	539.817	903.14	1173.45
COL1A2	0.370359	459	+	4283.16	4340.21	683.027	0	5217.63	0	0	0	0	5487.15	5055.85	0	0	0	0	7170.44	6202.51	5846.23	6153.45	6973.95	5982.96	0	6524.83
PSMA3	0.372132	460	+	38.2171	183.892	10.6265	126.433	126.341	128.308	148	109.08	145.314	127.54	125.496	101.844	110.237	109.069	104.628	189.941	179.469	95.9676	142.873	136.969	187.262	97.8503	103.664
TMSB4X	0.372266	461	+	492.274	1327.21	36.7641	942.305	607.331	746.522	1135.55	679.86	906.361	722.27	805.875	625.601	741.218	612.847	789.771	669.731	967.665	1538.99	666.968	1037.32	1113.56	1545.75	1906.82
FGFR1	0.372561	462	-	77.4067	333.299	-12.614	198.006	167.145	244.979	211.213	151.39	134.395	250.405	253.329	186.615	232.917	235.902	295.508	207.82	233.323	290.514	277.264	297.361	219.455	381.297	241.351
OAT	0.373369	463	-	12.7865	100.333	-7.27608	85.5329	59.1714	74.3366	63.0989	69.8919	57.4984	74.1955	73.7987	57.7414	71.2909	76.6423	67.6934	73.8661	83.9971	90.9751	67.7789	82.2681	47.3966	73.5956	64.4219
EFEMP2	0.374044	464	-	117.181	723.213	-10.6374	577.994	428.87	548.957	421.886	584.807	588.573	445.14	518.877	482.846	460.836	478.659	517.634	389.485	383.181	437.597	452.847	579.501	625.686	663.57	639.73
NDUFS3,PTPMT1	0.374071	465	+	19.9325	150.899	7.20169	94.1757	104.699	95.9695	102.654	89.5226	86.856	114.374	100.957	93.7456	116.937	94.9463	105.851	136.35	130.252	100.155	118.017	113.87	129.805	81.772	120.7
MMP2	0.37434	466	-	1819.42	4379.46	-113.911	2459.56	1801.54	2839.24	2312.78	4092.59	2703.01	2108.71	2204.66	2102.76	3210.49	2571.65	2719.64	2019.53	1503.17	4912.02	2423.53	5031.55	4698.15	3624.87	6574.57
OAZ1	0.374673	467	-	116.31	932.23	-8.8715	761.343	739.798	773.415	647.877	594.147	512.792	678.95	671.025	589.731	652.678	699.416	736.002	654.332	588.402	665.295	468.545	621.566	711.128	616.096	800.582
GADD45B	0.374756	468	-	78.5827	208.746	-18.6539	93.3525	92.0209	279.372	61.9782	138.279	119.511	152.041	125.988	147.727	167.807	113.269	163.819	109.375	99.7427	135.461	81.0282	195.189	168.824	237.987	257.527
TGFBI	0.374833	469	-	2777.18	3136.06	-324.83	2092.71	2011.08	1309.29	2082.16	7914.42	4746.86	164.148	272.075	1644.88	317.578	253.973	401.541	2155.22	2136.11	1497.99	1982.94	6221.67	3417.88	1098.64	2390.93
COX7A2	0.375327	470	+	67.4568	427.01	9.02332	308.581	364.109	277.805	292.722	287.359	272.413	236.879	273.131	282.025	287.261	285.605	279.641	394.879	358.897	342.139	242.763	337.578	365.177	202.09	346.435
LMCD1	0.375465	471	-	86.4097	130.713	-31.7346	158.594	45.9118	0	56.6754	41.4724	41.7155	130.295	208.868	122.251	0	225.391	0	55.1782	72.5115	145.805	55.5821	92.1992	54.2107	149.839	136.755
DYNLRB1	0.375472	472	+	26.0331	171.755	7.96157	133.783	135.244	113.178	119.048	111.877	116.093	99.6358	118.363	118.084	135.036	114.432	120.131	116.922	106.735	115.126	84.2894	124.858	174.96	108.994	159.584
CHD3	0.375523	473	-	31.5085	147.884	-10.5972	141.086	75.4453	102.099	91.2114	101.469	82.1803	94.8461	110.287	87.6448	106.853	96.9686	124.167	66.2267	102.267	132.769	109.392	133.973	88.9887	160.861	77.284
SNORD117	0.375687	474	-	1126.35	1430.15	-115.761	1271.11	469.446	532.271	734.321	1424.49	2112.95	2311.1	1341.07	2300.68	2518.22	1766.7	608.886	782.268	795.405	0	330.946	0	327.785	509.476	21.9558
TFRC	0.375932	475	-	48.1405	130.816	-17.3458	79.287	63.785	84.2767	71.1702	93.1056	34.6741	88.9455	63.7501	76.7352	65.8939	85.5605	75.8035	100.149	160.236	94.7854	114.656	181.846	98.2811	154.805	45.9396
MANF	0.376196	476	+	36.2177	154.485	11.4874	62.7225	88.8725	91.4287	99.0024	95.3137	140.115	102.019	95.3516	83.7087	93.9288	120.943	78.934	115.675	148.974	78.4884	120.052	134.5	172.819	123.325	132.531
CYBA	0.376408	477	+	179.211	398.879	26.0588	191.58	134.309	267.076	245.618	163.237	128.149	217.104	162.394	184.827	200.263	191.367	252.647	319.313	368.006	339.35	343.813	380.798	561.791	375.561	601.75
AP3S1	0.376491	478	-	37.6894	201.84	-9.48978	185.162	156.195	165.043	156.055	141.82	90.6742	183.874	142.154	141.236	168.574	132.379	152.022	192.747	143.47	110.223	115.561	110.411	103.851	129.854	129.987
RP4-734P14.4,SNRPB,ZNF343	0.376767	479	+	24.8227	119.04	10.3764	78.1624	134.19	77.723	91.1197	75.7658	81.8597	71.9456	73.772	70.1961	65.9934	64.0751	66.4314	105.56	114.252	62.9361	83.9474	91.6543	113.652	67.1453	86.6903
ANXA11	0.376998	480	+	57.0462	316.182	9.60414	232.932	215.818	206.02	245.154	181.268	165.286	194.847	228.454	299.409	291.091	284.102	261.761	233.834	246.67	191.96	184.921	156.697	200.863	185.732	262.606
RBMX,SNORD61	0.377029	481	-	409.148	593.138	-52.4313	808.339	310.406	202.153	535.578	445.753	778.693	979.611	584.872	486.065	683.178	642.363	225.186	787.326	411.365	29.9342	125.431	40.0819	133.431	126.823	18.8182
AC090425.1,NDUFB5	0.37775	482	-	48.5419	214.795	-11.2297	209.381	175.49	191.316	182.932	110.89	78.6533	151.517	165.998	156.625	177.357	158.088	150.838	198.819	155.041	114.964	137.036	186.719	119.09	117.843	94.9149
MT-CYB,MT-TT	0.378797	483	-	1371.87	4538.44	-67.7656	5216.75	2440.56	3483.82	2639.41	4366.21	4852.8	2764.02	2757.72	3476.27	4806.11	2671.96	3357.05	3618.49	3535.38	2747.15	2250.82	1486.1	1843.35	2736.46	3125.68
RP11-571M6.7	0.378811	484	+	31.1624	183.83	8.59092	112.088	90.846	134.629	118.796	132.667	159.077	108.184	142.878	119.716	142.98	152.071	125.988	111.849	111.218	121.622	122.128	121.348	144.282	123.53	201.005
NFIX	0.379318	485	-	50.4334	129.781	-17.9172	122.123	74.6728	105.343	125.354	75.6075	51.0422	142.795	136.732	124.652	0	148.063	138.731	77.1079	79.1994	68.5644	74.1614	78.0862	52.4933	93.2579	49.8258
IL6	0.379999	486	-	195.095	204.721	-51.778	103.183	37.512	116.569	170.179	277.531	117.278	53.9058	28.4525	5.92696	55.3438	21.0184	18.8434	10.4373	7.15566	358.016	62.378	305.405	191.059	514.661	346.2
RPL18A,SNORA68	0.380225	487	-	116.497	658.584	-10.91	494.642	420.275	619.63	456.882	377.239	284.513	497.401	509.387	520.407	491.846	493.104	605.202	463.78	432.087	463.387	331.326	405.942	457.995	397.865	589.594
SAP30BP	0.380322	488	+	16.1223	97.0165	8.60654	68.3196	91.0188	63.5063	73.0662	66.7095	89.5086	54.3001	61.3591	68.2276	65.0938	52.6311	47.431	73.7901	78.4873	63.551	69.9394	68.5768	90.5155	42.8359	77.7431
AL590431.1	0.38061	490	-	47.4073	93.1632	-22.98	97.7973	58.4261	84.6348	30.492	61.8079	72.6426	160.431	35.5737	38.6924	17.0389	21.8891	82.9862	74.622	68.9867	65.5516	26.3114	47.544	41.6918	147.931	41.7657
RPL7	0.380767	491	-	88.3041	315.494	-14.3349	258.258	220.044	261.343	167.295	197.491	113.915	268.166	278.084	201.596	213.577	199.768	246.964	391.063	345.156	200.471	211.048	171.501	169.376	180.283	161.755
PTRH2	0.38085	492	-	22.3152	119.641	-9.25073	103.636	95.0223	85.5171	96.486	89.7148	57.3586	93.9203	86.9768	83.2084	92.8091	91.4366	68.327	99.6509	105.146	80.3661	86.1594	92.8659	50.9519	88.5555	38.8094
RPS10	0.381018	493	-	87.0275	384.218	-12.0814	269.478	240.964	298.291	210.896	221.242	139.139	264.146	260.165	224.928	215.562	211.815	257.188	404.817	404.373	334.914	305.334	283.152	306.655	288.135	289.785
HLA-C	0.381268	494	+	250.017	365.781	40.7408	131.588	111.883	289.295	389.498	214.961	429.277	84.4544	118.861	109.824	122.916	203.913	175.9	124.279	111.437	221.412	133.271	580.985	703.901	321.578	561.507
AC022154.7,RPL18	0.381695	495	-	154.588	944.014	-11.2892	729.178	635.311	917.658	630.288	620.126	443.896	736.93	740.073	631.461	678.969	621.715	769.024	787.14	800.682	635.124	546.418	507.582	598.124	567.624	752.1
TXN	0.38192	496	-	59.1726	321.161	-9.55358	218.325	301.253	197.202	259.156	300.071	246.072	204.176	165.409	222.448	155.05	182.13	180.895	299.806	233.824	261.147	186.101	242.841	230.217	209.357	244.418
RCC1,SNHG3,SNORA73A	0.382013	497	+	35.0574	132.288	12.3711	117.451	119.531	83.4221	86.8216	81.9773	123.284	94.0381	85.7465	62.9402	72.0572	62.6239	75.2873	117.934	143.721	54.5769	151.937	78.2217	83.5799	90.6556	76.8284
CDC37,MIR1181	0.382106	498	+	35.7381	235.148	7.78143	155.709	214.157	137.017	133.074	152.406	157.192	152.024	151.638	199.899	162.768	133.51	159.599	159.014	165.967	123.578	189.979	205.959	204.354	187.696	178.13
AP000318.1	0.382218	499	+	5247.77	12494.1	441.432	6514.57	4566.66	11592.5	10114.9	7710.48	7766.65	7900.65	7739.43	6071.31	7051.85	7980.72	8586.33	3627.59	6072.8	10076.8	6118.82	14616.2	12982.2	9079.43	20413.4
ZBTB38	0.382309	500	-	30.3466	117.418	-12.0943	125.479	108.348	76.488	104.622	86.3298	55.1874	87.4815	61.1047	78.9606	64.1906	58.3838	45.9178	110.564	108.58	109.311	84.7597	91.6449	63.328	86.7303	44.2952
