# Supplementary material for: Longitudinal epigenetic and gene expression profiles analyzed by three-component analysis reveal down-regulation of genes involved in protein translation in human aging
Source: Nucleic Acids Res. 2015 May 14;43(15):e100. doi: 10.1093/nar/gkv473 (PMC4551908; doi:10.1093/nar/gkv473)
Supplement: SUPPLEMENTARY DATA [file supp_gkv473_nar-03651-met-n-2014-File012.xlsx]

## Sheet: Sheet1
Table S4: Top scored functional enrichment terms defined by DAVID for RNA-seq (protein synthesis- and processing-related terms highlighted in green).
Term	PValue	FDR	Category
acetylation	1.83e-128	2.76e-125	SP_PIR_KEYWORDS
phosphoprotein	6.8e-38	1.03e-34	SP_PIR_KEYWORDS
ribonucleoprotein	7.49e-35	1.13e-31	SP_PIR_KEYWORDS
protein biosynthesis	5.98e-34	9.02e-31	SP_PIR_KEYWORDS
endoplasmic reticulum	3.84e-32	5.79e-29	SP_PIR_KEYWORDS
ribosome	3.19e-31	4.81e-28	SP_PIR_KEYWORDS
cytoplasm	8.59e-30	1.3e-26	SP_PIR_KEYWORDS
ribosomal protein	5.83e-29	8.79e-26	SP_PIR_KEYWORDS
GO:0006414~translational elongation	2.42e-30	4.47e-27	GOTERM_BP_FAT
GO:0006412~translation	4.66e-29	8.62e-26	GOTERM_BP_FAT
hsa03010:Ribosome	2.79e-27	3.44e-24	KEGG_PATHWAY
REACT_6167:Influenza Infection	1e-26	1.03e-23	REACTOME_PATHWAY
REACT_1762:3' -UTR-mediated translational regulation	7.86e-26	8.06e-23	REACTOME_PATHWAY
respiratory chain	1.37e-21	2.06e-18	SP_PIR_KEYWORDS
host-virus interaction	3.98e-20	6e-17	SP_PIR_KEYWORDS
REACT_17015:Metabolism of proteins	5.46e-18	5.6e-15	REACTOME_PATHWAY
oxidative phosphorylation	1.35e-17	2.04e-14	SP_PIR_KEYWORDS
protein transport	3.93e-17	5.93e-14	SP_PIR_KEYWORDS
GO:0006091~generation of precursor metabolites and energy	5.63e-18	1.04e-14	GOTERM_BP_FAT
REACT_15380:Diabetes pathways	7.47e-16	7.99e-13	REACTOME_PATHWAY
GO:0008104~protein localization	1.15e-17	2.13e-14	GOTERM_BP_FAT
blocked amino end	2.13e-16	3.33e-13	SP_PIR_KEYWORDS
P-loop	6.49e-16	1.01e-12	SP_PIR_KEYWORDS
nucleotide binding	6.38e-16	1.01e-12	SP_PIR_KEYWORDS
mitochondrion	1.89e-15	2.84e-12	SP_PIR_KEYWORDS
hsa00190:Oxidative phosphorylation	1.6e-15	1.92e-12	KEGG_PATHWAY
electron transport	7.87e-15	1.19e-11	SP_PIR_KEYWORDS
rna-binding	1.24e-14	1.86e-11	SP_PIR_KEYWORDS
GO:0045184~establishment of protein localization	1.02e-15	1.85e-12	GOTERM_BP_FAT
GO:0015031~protein transport	9.72e-16	1.85e-12	GOTERM_BP_FAT
mutagenesis site	4.05e-16	8.44e-13	UP_SEQ_FEATURE
short sequence motif:Prevents secretion from ER	9.07e-16	1.69e-12	UP_SEQ_FEATURE
hsa05012:Parkinson's disease	6.4e-14	7.88e-11	KEGG_PATHWAY
mitochondrion inner membrane	1.18e-13	1.78e-10	SP_PIR_KEYWORDS
GO:0006119~oxidative phosphorylation	9.2e-15	1.71e-11	GOTERM_BP_FAT
extracellular matrix	2.52e-13	3.81e-10	SP_PIR_KEYWORDS
er-golgi transport	2.13e-12	3.22e-09	SP_PIR_KEYWORDS
hsa05016:Huntington's disease	1.61e-12	1.99e-09	KEGG_PATHWAY
methylation	3.23e-12	4.87e-09	SP_PIR_KEYWORDS
membrane-associated complex	1.69e-11	2.56e-08	SP_PIR_KEYWORDS
GO:0070727~cellular macromolecule localization	1.22e-12	2.26e-09	GOTERM_BP_FAT
GO:0034613~cellular protein localization	1.9e-12	3.51e-09	GOTERM_BP_FAT
GO:0006886~intracellular protein transport	3.35e-12	6.21e-09	GOTERM_BP_FAT
proteasome	4.88e-11	7.37e-08	SP_PIR_KEYWORDS
hsa05010:Alzheimer's disease	4.85e-11	5.99e-08	KEGG_PATHWAY
GO:0046907~intracellular transport	5.51e-12	1.02e-08	GOTERM_BP_FAT
actin-binding	7.62e-11	1.15e-07	SP_PIR_KEYWORDS
GO:0015980~energy derivation by oxidation of organic compounds	8.65e-12	1.6e-08	GOTERM_BP_FAT
GTP binding	1.48e-10	2.23e-07	SP_PIR_KEYWORDS
GO:0042773~ATP synthesis coupled electron transport	1.93e-11	3.57e-08	GOTERM_BP_FAT
GO:0042775~mitochondrial ATP synthesis coupled electron transport	1.93e-11	3.57e-08	GOTERM_BP_FAT
GO:0022900~electron transport chain	1.86e-11	3.45e-08	GOTERM_BP_FAT
hsa04510:Focal adhesion	4.44e-10	5.47e-07	KEGG_PATHWAY
GO:0045333~cellular respiration	1.12e-10	2.08e-07	GOTERM_BP_FAT
GO:0022904~respiratory electron transport chain	1.48e-10	2.73e-07	GOTERM_BP_FAT
mrna splicing	1.42e-09	2.14e-06	SP_PIR_KEYWORDS
calcium binding	1.7e-09	2.56e-06	SP_PIR_KEYWORDS
golgi apparatus	2.13e-09	3.21e-06	SP_PIR_KEYWORDS
transport	2.22e-09	3.35e-06	SP_PIR_KEYWORDS
GO:0030198~extracellular matrix organization	2.56e-10	4.74e-07	GOTERM_BP_FAT
P00034:Integrin signalling pathway	7.73e-10	8.78e-07	PANTHER_PATHWAY
IPR000886:Endoplasmic reticulum, targeting sequence	3.82e-11	6.71e-08	INTERPRO
REACT_1505:Integration of energy metabolism	8.89e-09	9.12e-06	REACTOME_PATHWAY
GO:0043161~proteasomal ubiquitin-dependent protein catabolic process	5.76e-10	1.07e-06	GOTERM_BP_FAT
GO:0010498~proteasomal protein catabolic process	5.76e-10	1.07e-06	GOTERM_BP_FAT
oxidoreductase	5.68e-09	8.57e-06	SP_PIR_KEYWORDS
ubiquinone	5.95e-09	8.97e-06	SP_PIR_KEYWORDS
GO:0000398~nuclear mRNA splicing, via spliceosome	1.14e-09	2.11e-06	GOTERM_BP_FAT
GO:0000375~RNA splicing, via transesterification reactions	1.14e-09	2.11e-06	GOTERM_BP_FAT
GO:0000377~RNA splicing, via transesterification reactions with bulged adenosine as nucleophile	1.14e-09	2.11e-06	GOTERM_BP_FAT
GO:0032269~negative regulation of cellular protein metabolic process	1.46e-09	2.7e-06	GOTERM_BP_FAT
GO:0031400~negative regulation of protein modification process	1.35e-09	2.49e-06	GOTERM_BP_FAT
GO:0006396~RNA processing	1.43e-09	2.64e-06	GOTERM_BP_FAT
mrna processing	1.31e-08	1.98e-05	SP_PIR_KEYWORDS
GO:0032268~regulation of cellular protein metabolic process	1.97e-09	3.65e-06	GOTERM_BP_FAT
GO:0051248~negative regulation of protein metabolic process	2.08e-09	3.85e-06	GOTERM_BP_FAT
GO:0006457~protein folding	2.36e-09	4.38e-06	GOTERM_BP_FAT
Chaperone	2.11e-08	3.18e-05	SP_PIR_KEYWORDS
Spliceosome	3.22e-08	4.85e-05	SP_PIR_KEYWORDS
mitochondrial inner membrane	3.77e-08	5.68e-05	SP_PIR_KEYWORDS
GO:0051351~positive regulation of ligase activity	5.54e-09	1.02e-05	GOTERM_BP_FAT
GO:0031145~anaphase-promoting complex-dependent proteasomal ubiquitin-dependent protein catabolic process	6.84e-09	1.27e-05	GOTERM_BP_FAT
GO:0030036~actin cytoskeleton organization	6.72e-09	1.24e-05	GOTERM_BP_FAT
GO:0008380~RNA splicing	7.65e-09	1.42e-05	GOTERM_BP_FAT
GO:0016192~vesicle-mediated transport	8e-09	1.48e-05	GOTERM_BP_FAT
Redox-active center	5.48e-08	8.26e-05	SP_PIR_KEYWORDS
GO:0051443~positive regulation of ubiquitin-protein ligase activity	8.98e-09	1.66e-05	GOTERM_BP_FAT
GO:0006120~mitochondrial electron transport, NADH to ubiquinone	1.05e-08	1.94e-05	GOTERM_BP_FAT
isopeptide bond	7.29e-08	0.00011	SP_PIR_KEYWORDS
GO:0006979~response to oxidative stress	1.31e-08	2.42e-05	GOTERM_BP_FAT
GO:0051439~regulation of ubiquitin-protein ligase activity during mitotic cell cycle	1.29e-08	2.38e-05	GOTERM_BP_FAT
GO:0051340~regulation of ligase activity	1.85e-08	3.43e-05	GOTERM_BP_FAT
membrane protein	1.16e-07	0.000176	SP_PIR_KEYWORDS
GO:0051437~positive regulation of ubiquitin-protein ligase activity during mitotic cell cycle	2.09e-08	3.87e-05	GOTERM_BP_FAT
GO:0006397~mRNA processing	2.22e-08	4.12e-05	GOTERM_BP_FAT
GO:0051438~regulation of ubiquitin-protein ligase activity	3.04e-08	5.63e-05	GOTERM_BP_FAT
GO:0070271~protein complex biogenesis	3.14e-08	5.81e-05	GOTERM_BP_FAT
GO:0006461~protein complex assembly	3.14e-08	5.81e-05	GOTERM_BP_FAT
GO:0051436~negative regulation of ubiquitin-protein ligase activity during mitotic cell cycle	3.39e-08	6.28e-05	GOTERM_BP_FAT
topological domain:Lumenal	2.09e-09	3.97e-06	UP_SEQ_FEATURE
ubl conjugation	2.25e-07	0.00034	SP_PIR_KEYWORDS
hsa03040:Spliceosome	1.6e-07	0.000197	KEGG_PATHWAY
GO:0031398~positive regulation of protein ubiquitination	4.71e-08	8.72e-05	GOTERM_BP_FAT
GO:0016071~mRNA metabolic process	5.06e-08	9.36e-05	GOTERM_BP_FAT
REACT_6185:HIV Infection	5.9e-07	0.000605	REACTOME_PATHWAY
GO:0051444~negative regulation of ubiquitin-protein ligase activity	6.88e-08	0.000127	GOTERM_BP_FAT
GO:0051352~negative regulation of ligase activity	6.88e-08	0.000127	GOTERM_BP_FAT
GO:0010941~regulation of cell death	7.26e-08	0.000134	GOTERM_BP_FAT
GO:0065003~macromolecular complex assembly	7.15e-08	0.000132	GOTERM_BP_FAT
hydroxylation	3.88e-07	0.000585	SP_PIR_KEYWORDS
GO:0030029~actin filament-based process	7.97e-08	0.000147	GOTERM_BP_FAT
GO:0006511~ubiquitin-dependent protein catabolic process	9.29e-08	0.000172	GOTERM_BP_FAT
GO:0042981~regulation of apoptosis	8.99e-08	0.000166	GOTERM_BP_FAT
GO:0043062~extracellular structure organization	9.22e-08	0.000171	GOTERM_BP_FAT
trimer	4.38e-07	0.000661	SP_PIR_KEYWORDS
GO:0016044~membrane organization	8.98e-08	0.000166	GOTERM_BP_FAT
GO:0043067~regulation of programmed cell death	9.89e-08	0.000183	GOTERM_BP_FAT
GO:0006605~protein targeting	1.25e-07	0.000232	GOTERM_BP_FAT
GO:0044092~negative regulation of molecular function	1.24e-07	0.000229	GOTERM_BP_FAT
GO:0007049~cell cycle	1.49e-07	0.000276	GOTERM_BP_FAT
REACT_125:Processing of Capped Intron-Containing Pre-mRNA	1.27e-06	0.00131	REACTOME_PATHWAY
GO:0031397~negative regulation of protein ubiquitination	1.55e-07	0.000287	GOTERM_BP_FAT
GO:0031396~regulation of protein ubiquitination	2.69e-07	0.000497	GOTERM_BP_FAT
RNA binding	1.29e-06	0.00195	SP_PIR_KEYWORDS
ATP	1.62e-06	0.00244	SP_PIR_KEYWORDS
IPR012335:Thioredoxin fold	2.31e-08	4.05e-05	INTERPRO
GO:0043933~macromolecular complex subunit organization	5.43e-07	0.00101	GOTERM_BP_FAT
REACT_6850:Cdc20:Phospho-APC/C mediated degradation of Cyclin A	5.69e-06	0.00584	REACTOME_PATHWAY
short sequence motif:Cell attachment site	3.84e-08	7.27e-05	UP_SEQ_FEATURE
IPR017936:Thioredoxin-like	6.32e-08	0.000111	INTERPRO
cell binding	3.81e-06	0.00575	SP_PIR_KEYWORDS
myristylation	3.67e-06	0.00553	SP_PIR_KEYWORDS
nucleotide-binding	3.64e-06	0.00549	SP_PIR_KEYWORDS
antioxidant	3.81e-06	0.00575	SP_PIR_KEYWORDS
transit peptide	4.98e-06	0.00751	SP_PIR_KEYWORDS
GO:0006986~response to unfolded protein	1.04e-06	0.00192	GOTERM_BP_FAT
gtp-binding	4.94e-06	0.00746	SP_PIR_KEYWORDS
cytoskeleton	4.88e-06	0.00736	SP_PIR_KEYWORDS
actin binding	5.3e-06	0.008	SP_PIR_KEYWORDS
GO:0030199~collagen fibril organization	1.42e-06	0.00263	GOTERM_BP_FAT
REACT_13635:Regulation of activated PAK-2p34 by proteasome mediated degradation	1.47e-05	0.0151	REACTOME_PATHWAY
GO:0045454~cell redox homeostasis	1.56e-06	0.00288	GOTERM_BP_FAT
prenylation	8.26e-06	0.0125	SP_PIR_KEYWORDS
GO:0007010~cytoskeleton organization	2.06e-06	0.00381	GOTERM_BP_FAT
GO:0051235~maintenance of location	2.11e-06	0.0039	GOTERM_BP_FAT
GO:0043086~negative regulation of catalytic activity	2.2e-06	0.00408	GOTERM_BP_FAT
Isomerase	1.07e-05	0.0162	SP_PIR_KEYWORDS
Hydrogen ion transport	1.5e-05	0.0226	SP_PIR_KEYWORDS
duplication	1.67e-05	0.0252	SP_PIR_KEYWORDS
GO:0010033~response to organic substance	3.51e-06	0.0065	GOTERM_BP_FAT
GO:0006928~cell motion	3.61e-06	0.00669	GOTERM_BP_FAT
GO:0032270~positive regulation of cellular protein metabolic process	4.17e-06	0.00771	GOTERM_BP_FAT
GO:0051789~response to protein stimulus	4.31e-06	0.00797	GOTERM_BP_FAT
GO:0045185~maintenance of protein location	4.31e-06	0.00797	GOTERM_BP_FAT
REACT_11045:Signaling by Wnt	4.1e-05	0.0421	REACTOME_PATHWAY
GO:0009057~macromolecule catabolic process	4.68e-06	0.00865	GOTERM_BP_FAT
nucleotide phosphate-binding region:GTP	2.98e-07	0.000566	UP_SEQ_FEATURE
electron transfer	2.67e-05	0.0403	SP_PIR_KEYWORDS
collagen	2.76e-05	0.0416	SP_PIR_KEYWORDS
Ehlers-Danlos syndrome	2.89e-05	0.0436	SP_PIR_KEYWORDS
redox-active disulfide	2.88e-05	0.0434	SP_PIR_KEYWORDS
leber hereditary optic neuropathy	2.88e-05	0.0434	SP_PIR_KEYWORDS
cell cycle	3.04e-05	0.0459	SP_PIR_KEYWORDS
GO:0055114~oxidation reduction	6.6e-06	0.0122	GOTERM_BP_FAT
GO:0000278~mitotic cell cycle	7.03e-06	0.013	GOTERM_BP_FAT
P00049:Parkinson disease	6.88e-06	0.00781	PANTHER_PATHWAY
GO:0044265~cellular macromolecule catabolic process	7.72e-06	0.0143	GOTERM_BP_FAT
Apoptosis	3.88e-05	0.0585	SP_PIR_KEYWORDS
hsa05130:Pathogenic Escherichia coli infection	2.02e-05	0.0249	KEGG_PATHWAY
prenylated cysteine	4.52e-05	0.0681	SP_PIR_KEYWORDS
GO:0032535~regulation of cellular component size	1e-05	0.0186	GOTERM_BP_FAT
disease mutation	5.77e-05	0.087	SP_PIR_KEYWORDS
GO:0051603~proteolysis involved in cellular protein catabolic process	1.34e-05	0.0247	GOTERM_BP_FAT
GO:0051726~regulation of cell cycle	1.33e-05	0.0246	GOTERM_BP_FAT
hsa03050:Proteasome	3.46e-05	0.0427	KEGG_PATHWAY
REACT_9035:APC/C:Cdh1-mediated degradation of Skp2	0.000129	0.132	REACTOME_PATHWAY
GO:0051247~positive regulation of protein metabolic process	1.47e-05	0.0272	GOTERM_BP_FAT
GO:0030163~protein catabolic process	1.46e-05	0.027	GOTERM_BP_FAT
GO:0044257~cellular protein catabolic process	1.66e-05	0.0308	GOTERM_BP_FAT
proteoglycan	7.66e-05	0.116	SP_PIR_KEYWORDS
cell division	7.96e-05	0.12	SP_PIR_KEYWORDS
threonine protease	7.89e-05	0.119	SP_PIR_KEYWORDS
cross-link:Glycyl lysine isopeptide (Lys-Gly) (interchain with G-Cter in ubiquitin)	1.09e-06	0.00206	UP_SEQ_FEATURE
GO:0012501~programmed cell death	1.79e-05	0.0332	GOTERM_BP_FAT
GO:0051651~maintenance of location in cell	1.92e-05	0.0355	GOTERM_BP_FAT
Aminoacyl-tRNA synthetase	9.38e-05	0.141	SP_PIR_KEYWORDS
stress response	9.32e-05	0.14	SP_PIR_KEYWORDS
GO:0032446~protein modification by small protein conjugation	2.11e-05	0.039	GOTERM_BP_FAT
GO:0022402~cell cycle process	2.17e-05	0.0402	GOTERM_BP_FAT
GO:0008219~cell death	2.16e-05	0.04	GOTERM_BP_FAT
peroxidase	0.000106	0.16	SP_PIR_KEYWORDS
REACT_578:Apoptosis	0.00022	0.225	REACTOME_PATHWAY
GO:0022613~ribonucleoprotein complex biogenesis	2.54e-05	0.047	GOTERM_BP_FAT
lysosome	0.00012	0.181	SP_PIR_KEYWORDS
1.9.3.1	4.1e-06	0.00545	EC_NUMBER
GO:0015985~energy coupled proton transport, down electrochemical gradient	2.7e-05	0.05	GOTERM_BP_FAT
GO:0015986~ATP synthesis coupled proton transport	2.7e-05	0.05	GOTERM_BP_FAT
REACT_11123:Membrane Trafficking	0.000261	0.268	REACTOME_PATHWAY
GO:0016265~death	2.95e-05	0.0546	GOTERM_BP_FAT
rrna-binding	0.000136	0.204	SP_PIR_KEYWORDS
proteinase	0.000136	0.204	SP_PIR_KEYWORDS
GO:0033365~protein localization in organelle	3.15e-05	0.0582	GOTERM_BP_FAT
REACT_18266:Axon guidance	0.000326	0.333	REACTOME_PATHWAY
GO:0010942~positive regulation of cell death	3.73e-05	0.0691	GOTERM_BP_FAT
GO:0032507~maintenance of protein location in cell	3.8e-05	0.0702	GOTERM_BP_FAT
GO:0001568~blood vessel development	3.86e-05	0.0715	GOTERM_BP_FAT
hydroxylysine	0.000172	0.259	SP_PIR_KEYWORDS
triple helix	0.000172	0.259	SP_PIR_KEYWORDS
GO:0008283~cell proliferation	4.04e-05	0.0748	GOTERM_BP_FAT
GO:0051129~negative regulation of cellular component organization	4.17e-05	0.0771	GOTERM_BP_FAT
GO:0043065~positive regulation of apoptosis	4.31e-05	0.0797	GOTERM_BP_FAT
acetylated amino end	0.000188	0.283	SP_PIR_KEYWORDS
GO:0048193~Golgi vesicle transport	4.57e-05	0.0845	GOTERM_BP_FAT
diamond-blackfan anemia	0.00021	0.316	SP_PIR_KEYWORDS
GO:0007264~small GTPase mediated signal transduction	4.89e-05	0.0905	GOTERM_BP_FAT
short sequence motif:Effector region	2.96e-06	0.00561	UP_SEQ_FEATURE
ligase	0.000224	0.337	SP_PIR_KEYWORDS
Rotamase	0.000233	0.351	SP_PIR_KEYWORDS
hydroxyproline	0.000233	0.351	SP_PIR_KEYWORDS
GO:0043068~positive regulation of programmed cell death	5.55e-05	0.103	GOTERM_BP_FAT
GO:0051270~regulation of cell motion	6.32e-05	0.117	GOTERM_BP_FAT
GO:0006915~apoptosis	6.76e-05	0.125	GOTERM_BP_FAT
EF hand	0.000298	0.449	SP_PIR_KEYWORDS
1.6.5.3	1.98e-05	0.0263	EC_NUMBER
GO:0001944~vasculature development	7.48e-05	0.138	GOTERM_BP_FAT
hsa05110:Vibrio cholerae infection	0.00017	0.21	KEGG_PATHWAY
GO:0034621~cellular macromolecular complex subunit organization	8.39e-05	0.155	GOTERM_BP_FAT
transit peptide:Mitochondrion	5.56e-06	0.0105	UP_SEQ_FEATURE
GO:0019941~modification-dependent protein catabolic process	0.00011	0.204	GOTERM_BP_FAT
GO:0043632~modification-dependent macromolecule catabolic process	0.00011	0.204	GOTERM_BP_FAT
GO:0006417~regulation of translation	0.000115	0.212	GOTERM_BP_FAT
GO:0000302~response to reactive oxygen species	0.000117	0.216	GOTERM_BP_FAT
GO:0031399~regulation of protein modification process	0.000124	0.23	GOTERM_BP_FAT
copper	0.000532	0.799	SP_PIR_KEYWORDS
ltq	0.000529	0.795	SP_PIR_KEYWORDS
hsa04512:ECM-receptor interaction	0.000286	0.352	KEGG_PATHWAY
GO:0043623~cellular protein complex assembly	0.000132	0.243	GOTERM_BP_FAT
GO:0051272~positive regulation of cell motion	0.000144	0.266	GOTERM_BP_FAT
Initiation factor	0.00063	0.945	SP_PIR_KEYWORDS
GO:0034622~cellular macromolecular complex assembly	0.000166	0.306	GOTERM_BP_FAT
GO:0008064~regulation of actin polymerization or depolymerization	0.00017	0.315	GOTERM_BP_FAT
GO:0043039~tRNA aminoacylation	0.000172	0.318	GOTERM_BP_FAT
GO:0043038~amino acid activation	0.000172	0.318	GOTERM_BP_FAT
GO:0006418~tRNA aminoacylation for protein translation	0.000172	0.318	GOTERM_BP_FAT
GO:0042254~ribosome biogenesis	0.00017	0.315	GOTERM_BP_FAT
GO:0046034~ATP metabolic process	0.00018	0.333	GOTERM_BP_FAT
heterodimer	0.000761	1.14	SP_PIR_KEYWORDS
heparin-binding	0.000784	1.18	SP_PIR_KEYWORDS
cytosol	0.000825	1.24	SP_PIR_KEYWORDS
GO:0006754~ATP biosynthetic process	0.000212	0.392	GOTERM_BP_FAT
GO:0070647~protein modification by small protein conjugation or removal	0.000224	0.414	GOTERM_BP_FAT
hsa04260:Cardiac muscle contraction	0.000535	0.658	KEGG_PATHWAY
GO:0016477~cell migration	0.000248	0.458	GOTERM_BP_FAT
ATP biosynthesis	0.00105	1.57	SP_PIR_KEYWORDS
coated pit	0.00106	1.59	SP_PIR_KEYWORDS
GO:0017038~protein import	0.000267	0.493	GOTERM_BP_FAT
GO:0030832~regulation of actin filament length	0.000267	0.492	GOTERM_BP_FAT
molecular chaperone	0.00111	1.66	SP_PIR_KEYWORDS
GO:0031401~positive regulation of protein modification process	0.000289	0.534	GOTERM_BP_FAT
GO:0006916~anti-apoptosis	0.000288	0.532	GOTERM_BP_FAT
GO:0009991~response to extracellular stimulus	0.000326	0.601	GOTERM_BP_FAT
Posttranslational modification, protein turnover, chaperones	0.00035	0.298	COG_ONTOLOGY
collagen binding	0.00146	2.17	SP_PIR_KEYWORDS
ascorbic acid	0.00146	2.17	SP_PIR_KEYWORDS
GO:0034220~ion transmembrane transport	0.000376	0.693	GOTERM_BP_FAT
GO:0042273~ribosomal large subunit biogenesis	0.000379	0.7	GOTERM_BP_FAT
GO:0048200~Golgi transport vesicle coating	0.000379	0.7	GOTERM_BP_FAT
GO:0048194~Golgi vesicle budding	0.000379	0.7	GOTERM_BP_FAT
GO:0048205~COPI coating of Golgi vesicle	0.000379	0.7	GOTERM_BP_FAT
GO:0040017~positive regulation of locomotion	0.000375	0.692	GOTERM_BP_FAT
GO:0006621~protein retention in ER lumen	0.000399	0.736	GOTERM_BP_FAT
GO:0006998~nuclear envelope organization	0.000399	0.736	GOTERM_BP_FAT
GO:0009144~purine nucleoside triphosphate metabolic process	0.000406	0.748	GOTERM_BP_FAT
homodimer	0.0017	2.53	SP_PIR_KEYWORDS
GO:0034660~ncRNA metabolic process	0.000464	0.855	GOTERM_BP_FAT
cross-link:Glycyl lysine isopeptide (Gly-Lys) (interchain with K-? in acceptor proteins)	3.01e-05	0.057	UP_SEQ_FEATURE
methylated carboxyl end	0.00192	2.86	SP_PIR_KEYWORDS
GO:0010608~posttranscriptional regulation of gene expression	0.000488	0.899	GOTERM_BP_FAT
alternative initiation	0.00192	2.86	SP_PIR_KEYWORDS
domain:VWFC	2.91e-05	0.0551	UP_SEQ_FEATURE
vitamin c	0.00209	3.1	SP_PIR_KEYWORDS
protein degradation	0.00209	3.1	SP_PIR_KEYWORDS
GO:0007015~actin filament organization	0.000553	1.02	GOTERM_BP_FAT
GO:0030335~positive regulation of cell migration	0.000564	1.04	GOTERM_BP_FAT
GO:0042542~response to hydrogen peroxide	0.000575	1.06	GOTERM_BP_FAT
REACT_1538:Cell Cycle Checkpoints	0.00451	4.53	REACTOME_PATHWAY
GO:0009141~nucleoside triphosphate metabolic process	0.000608	1.12	GOTERM_BP_FAT
REACT_604:Hemostasis	0.0043	4.33	REACTOME_PATHWAY
GO:0016567~protein ubiquitination	0.000618	1.14	GOTERM_BP_FAT
1.11.1.15	0.000188	0.25	EC_NUMBER
GO:0006913~nucleocytoplasmic transport	0.00063	1.16	GOTERM_BP_FAT
3.4.25.1	0.000257	0.341	EC_NUMBER
REACT_1698:Metablism of nucleotides	0.00503	5.04	REACTOME_PATHWAY
GO:0043254~regulation of protein complex assembly	0.000664	1.22	GOTERM_BP_FAT
GO:0030334~regulation of cell migration	0.000661	1.22	GOTERM_BP_FAT
GO:0016072~rRNA metabolic process	0.000686	1.26	GOTERM_BP_FAT
GO:0009142~nucleoside triphosphate biosynthetic process	0.0007	1.29	GOTERM_BP_FAT
5.2.1.8	0.000364	0.483	EC_NUMBER
6.3.2.19	0.000438	0.581	EC_NUMBER
amyloid	0.00283	4.19	SP_PIR_KEYWORDS
SM00360:RRM	0.000184	0.252	SMART
hsa04142:Lysosome	0.00154	1.88	KEGG_PATHWAY
GO:0051169~nuclear transport	0.000796	1.46	GOTERM_BP_FAT
endosome	0.00299	4.42	SP_PIR_KEYWORDS
IPR001353:Proteasome, alpha and beta subunits	3.79e-05	0.0667	INTERPRO
beta-hydroxyasparagine	0.00323	4.76	SP_PIR_KEYWORDS
SM00038:COLFI	0.000277	0.377	SMART
GO:0006606~protein import into nucleus	0.000885	1.63	GOTERM_BP_FAT
GO:0032964~collagen biosynthetic process	0.000894	1.64	GOTERM_BP_FAT
GO:0006901~vesicle coating	0.000884	1.62	GOTERM_BP_FAT
GO:0006508~proteolysis	0.000881	1.62	GOTERM_BP_FAT
GO:0006364~rRNA processing	0.000912	1.67	GOTERM_BP_FAT
GO:0009206~purine ribonucleoside triphosphate biosynthetic process	0.00093	1.71	GOTERM_BP_FAT
GO:0030162~regulation of proteolysis	0.000943	1.73	GOTERM_BP_FAT
GO:0010256~endomembrane organization	0.00096	1.76	GOTERM_BP_FAT
GO:0009259~ribonucleotide metabolic process	0.000956	1.75	GOTERM_BP_FAT
GO:0010035~response to inorganic substance	0.000985	1.81	GOTERM_BP_FAT
GO:0006368~RNA elongation from RNA polymerase II promoter	0.000999	1.83	GOTERM_BP_FAT
GO:0045936~negative regulation of phosphate metabolic process	0.000999	1.83	GOTERM_BP_FAT
GO:0010563~negative regulation of phosphorus metabolic process	0.000999	1.83	GOTERM_BP_FAT
GO:0009205~purine ribonucleoside triphosphate metabolic process	0.00107	1.96	GOTERM_BP_FAT
GO:0009201~ribonucleoside triphosphate biosynthetic process	0.00108	1.98	GOTERM_BP_FAT
GO:0009145~purine nucleoside triphosphate biosynthetic process	0.00108	1.98	GOTERM_BP_FAT
GO:0007265~Ras protein signal transduction	0.00108	1.99	GOTERM_BP_FAT
GO:0048870~cell motility	0.00111	2.03	GOTERM_BP_FAT
GO:0051674~localization of cell	0.00111	2.03	GOTERM_BP_FAT
GO:0044087~regulation of cellular component biogenesis	0.00111	2.03	GOTERM_BP_FAT
amyloidosis	0.00395	5.79	SP_PIR_KEYWORDS
tricarboxylic acid cycle	0.004	5.87	SP_PIR_KEYWORDS
SM00101:14_3_3	0.000167	0.228	SMART
GO:0030833~regulation of actin filament polymerization	0.00117	2.13	GOTERM_BP_FAT
active site:Cysteine sulfenic acid (-SOH) intermediate	6.74e-05	0.128	UP_SEQ_FEATURE
GO:0009260~ribonucleotide biosynthetic process	0.0012	2.2	GOTERM_BP_FAT
GO:0009199~ribonucleoside triphosphate metabolic process	0.00122	2.24	GOTERM_BP_FAT
GO:0051170~nuclear import	0.00121	2.22	GOTERM_BP_FAT
SM00212:UBCc	0.000432	0.589	SMART
GO:0034504~protein localization in nucleus	0.00124	2.26	GOTERM_BP_FAT
GO:0044093~positive regulation of molecular function	0.00129	2.36	GOTERM_BP_FAT
IPR013753:Ras	9.08e-05	0.159	INTERPRO
SM00213:UBQ	9.14e-05	0.125	SMART
GO:0048199~vesicle targeting, to, from or within Golgi	0.00135	2.47	GOTERM_BP_FAT
site:Not acetylated	8.24e-05	0.156	UP_SEQ_FEATURE
Intracellular trafficking and secretion	0.00223	1.88	COG_ONTOLOGY
nucleus	0.00467	6.82	SP_PIR_KEYWORDS
GO:0006900~membrane budding	0.00141	2.58	GOTERM_BP_FAT
hsa04520:Adherens junction	0.00262	3.18	KEGG_PATHWAY
IPR001353:Proteasome, subunit alpha/beta	8.47e-05	0.149	INTERPRO
REACT_6143:Pausing and recovery of Tat-mediated HIV-1 elongation	0.00963	9.45	REACTOME_PATHWAY
REACT_6344:Tat-mediated HIV-1 elongation arrest and recovery	0.00963	9.45	REACTOME_PATHWAY
GO:0007005~mitochondrion organization	0.00145	2.65	GOTERM_BP_FAT
GO:0009150~purine ribonucleotide metabolic process	0.00145	2.65	GOTERM_BP_FAT
IPR005225:Small GTP-binding protein	7.24e-05	0.127	INTERPRO
hsa04810:Regulation of actin cytoskeleton	0.00302	3.66	KEGG_PATHWAY
REACT_9417:Signaling by EGFR	0.0115	11.2	REACTOME_PATHWAY
REACT_1892:Elongation arrest and recovery	0.0126	12.2	REACTOME_PATHWAY
REACT_6244:Pausing and recovery of HIV-1 elongation	0.0126	12.2	REACTOME_PATHWAY
REACT_769:Pausing and recovery of elongation	0.0126	12.2	REACTOME_PATHWAY
REACT_6259:HIV-1 elongation arrest and recovery	0.0126	12.2	REACTOME_PATHWAY
ADP-ribosylation	0.00523	7.6	SP_PIR_KEYWORDS
GO:0015992~proton transport	0.00158	2.88	GOTERM_BP_FAT
REACT_16888:Signaling by PDGF	0.0111	10.8	REACTOME_PATHWAY
atp-binding	0.0054	7.84	SP_PIR_KEYWORDS
REACT_1046:Pyruvate metabolism and TCA cycle	0.0124	12	REACTOME_PATHWAY
REACT_383:DNA Replication	0.0138	13.2	REACTOME_PATHWAY
chondroitin sulfate proteoglycan	0.00557	8.08	SP_PIR_KEYWORDS
GO:0043066~negative regulation of apoptosis	0.00165	3.02	GOTERM_BP_FAT
TPQ	0.00573	8.3	SP_PIR_KEYWORDS
signal	0.00569	8.24	SP_PIR_KEYWORDS
GO:0034614~cellular response to reactive oxygen species	0.00171	3.13	GOTERM_BP_FAT
GO:0009612~response to mechanical stimulus	0.00174	3.17	GOTERM_BP_FAT
GO:0048514~blood vessel morphogenesis	0.00174	3.16	GOTERM_BP_FAT
GO:0009060~aerobic respiration	0.00176	3.2	GOTERM_BP_FAT
1.6.99.3	0.000971	1.28	EC_NUMBER
heterotrimer	0.00614	8.87	SP_PIR_KEYWORDS
SM00651:Sm	0.000727	0.99	SMART
GO:0006006~glucose metabolic process	0.00188	3.43	GOTERM_BP_FAT
GO:0006354~RNA elongation	0.0019	3.47	GOTERM_BP_FAT
GO:0043244~regulation of protein complex disassembly	0.0019	3.47	GOTERM_BP_FAT
GO:0022415~viral reproductive process	0.0019	3.45	GOTERM_BP_FAT
GO:0040012~regulation of locomotion	0.00188	3.42	GOTERM_BP_FAT
GO:0032271~regulation of protein polymerization	0.00202	3.67	GOTERM_BP_FAT
nad	0.00679	9.76	SP_PIR_KEYWORDS
angiogenesis	0.00695	9.98	SP_PIR_KEYWORDS
unfolded protein response	0.00701	10.1	SP_PIR_KEYWORDS
GO:0007568~aging	0.00212	3.86	GOTERM_BP_FAT
cell adhesion	0.00728	10.4	SP_PIR_KEYWORDS
GO:0001525~angiogenesis	0.00219	3.98	GOTERM_BP_FAT
GO:0031589~cell-substrate adhesion	0.00219	3.97	GOTERM_BP_FAT
cf(0)	0.00753	10.8	SP_PIR_KEYWORDS
GO:0006818~hydrogen transport	0.00227	4.12	GOTERM_BP_FAT
GO:0016050~vesicle organization	0.00233	4.22	GOTERM_BP_FAT
GO:0043069~negative regulation of programmed cell death	0.00232	4.21	GOTERM_BP_FAT
GO:0009152~purine ribonucleotide biosynthetic process	0.00235	4.26	GOTERM_BP_FAT
GO:0051493~regulation of cytoskeleton organization	0.00239	4.32	GOTERM_BP_FAT
