# Supplementary material for: Longitudinal epigenetic and gene expression profiles analyzed by three-component analysis reveal down-regulation of genes involved in protein translation in human aging
Source: Nucleic Acids Res. 2015 May 14;43(15):e100. doi: 10.1093/nar/gkv473 (PMC4551908; doi:10.1093/nar/gkv473)
Supplement: SUPPLEMENTARY DATA [file supp_gkv473_nar-03651-met-n-2014-File013.xls]

## Sheet: Sheet1
Table S5: Top scored functional enrichment terms defined by DAVID for RNA-seq. Here only signal variance and signal temporal change were used as components with an a priori filtering approach, excluding genes with no expression.
Category	Term	PValue	FDR	Category
SP_PIR_KEYWORDS	acetylation	3.12111e-154	4.71041e-151	SP_PIR_KEYWORDS
SP_PIR_KEYWORDS	protein biosynthesis	1.79546e-46	2.70973e-43	SP_PIR_KEYWORDS
SP_PIR_KEYWORDS	ribonucleoprotein	2.26377e-46	3.41651e-43	SP_PIR_KEYWORDS
GOTERM_CC_FAT	GO:0005829~cytosol	1.68696e-43	2.51932e-40	GOTERM_CC_FAT
GOTERM_BP_FAT	GO:0006412~translation	2.72873e-41	5.02666e-38	GOTERM_BP_FAT
SP_PIR_KEYWORDS	ribosomal protein	4.53268e-36	6.84077e-33	SP_PIR_KEYWORDS
GOTERM_BP_FAT	GO:0006414~translational elongation	7.39286e-36	1.36186e-32	GOTERM_BP_FAT
SP_PIR_KEYWORDS	ribosome	3.45812e-35	5.21904e-32	SP_PIR_KEYWORDS
SP_PIR_KEYWORDS	respiratory chain	1.86315e-33	2.81189e-30	SP_PIR_KEYWORDS
GOTERM_MF_FAT	GO:0003735~structural constituent of ribosome	2.74545e-33	4.45301e-30	GOTERM_MF_FAT
SP_PIR_KEYWORDS	phosphoprotein	2.89169e-32	4.36417e-29	SP_PIR_KEYWORDS
KEGG_PATHWAY	hsa03010:Ribosome	5.28384e-32	6.51438e-29	KEGG_PATHWAY
GOTERM_BP_FAT	GO:0006091~generation of precursor metabolites and energy	2.1467e-31	3.95449e-28	GOTERM_BP_FAT
GOTERM_CC_FAT	GO:0030529~ribonucleoprotein complex	1.51853e-30	2.26778e-27	GOTERM_CC_FAT
GOTERM_CC_FAT	GO:0005840~ribosome	2.85743e-28	4.26731e-25	GOTERM_CC_FAT
GOTERM_CC_FAT	GO:0042470~melanosome	2.25172e-27	3.36274e-24	GOTERM_CC_FAT
GOTERM_CC_FAT	GO:0048770~pigment granule	2.25172e-27	3.36274e-24	GOTERM_CC_FAT
SP_PIR_KEYWORDS	cytoplasm	2.73439e-27	4.12677e-24	SP_PIR_KEYWORDS
GOTERM_MF_FAT	GO:0005198~structural molecule activity	1.78406e-26	2.89368e-23	GOTERM_MF_FAT
GOTERM_CC_FAT	GO:0022626~cytosolic ribosome	6.16403e-26	9.20541e-23	GOTERM_CC_FAT
SP_PIR_KEYWORDS	electron transport	9.03975e-26	1.36429e-22	SP_PIR_KEYWORDS
GOTERM_CC_FAT	GO:0033279~ribosomal subunit	8.26606e-25	1.23446e-21	GOTERM_CC_FAT
GOTERM_CC_FAT	GO:0044445~cytosolic part	1.20005e-23	1.79217e-20	GOTERM_CC_FAT
KEGG_PATHWAY	hsa00190:Oxidative phosphorylation	2.87767e-23	3.54784e-20	KEGG_PATHWAY
GOTERM_BP_FAT	GO:0006119~oxidative phosphorylation	2.88604e-23	5.31644e-20	GOTERM_BP_FAT
SP_PIR_KEYWORDS	endoplasmic reticulum	9.56049e-23	1.44288e-19	SP_PIR_KEYWORDS
GOTERM_CC_FAT	GO:0070469~respiratory chain	9.60266e-23	1.43407e-19	GOTERM_CC_FAT
GOTERM_BP_FAT	GO:0045333~cellular respiration	1.3584e-22	2.50235e-19	GOTERM_BP_FAT
GOTERM_BP_FAT	GO:0015980~energy derivation by oxidation of organic compounds	2.24608e-22	4.13756e-19	GOTERM_BP_FAT
GOTERM_MF_FAT	GO:0003723~RNA binding	4.47846e-22	7.26389e-19	GOTERM_MF_FAT
SP_PIR_KEYWORDS	mitochondrion	7.8178e-22	1.17987e-18	SP_PIR_KEYWORDS
GOTERM_CC_FAT	GO:0044429~mitochondrial part	9.82901e-22	1.46787e-18	GOTERM_CC_FAT
GOTERM_BP_FAT	GO:0022900~electron transport chain	3.41434e-21	6.28963e-18	GOTERM_BP_FAT
SP_PIR_KEYWORDS	oxidative phosphorylation	4.01999e-21	6.06702e-18	SP_PIR_KEYWORDS
KEGG_PATHWAY	hsa05012:Parkinson's disease	1.36923e-20	1.68811e-17	KEGG_PATHWAY
GOTERM_CC_FAT	GO:0044455~mitochondrial membrane part	9.52978e-20	1.42319e-16	GOTERM_CC_FAT
GOTERM_CC_FAT	GO:0005739~mitochondrion	1.63814e-19	2.44642e-16	GOTERM_CC_FAT
GOTERM_BP_FAT	GO:0042773~ATP synthesis coupled electron transport	8.45669e-19	1.55783e-15	GOTERM_BP_FAT
GOTERM_BP_FAT	GO:0042775~mitochondrial ATP synthesis coupled electron transport	8.45669e-19	1.55783e-15	GOTERM_BP_FAT
GOTERM_CC_FAT	GO:0031967~organelle envelope	1.20905e-18	1.8056e-15	GOTERM_CC_FAT
GOTERM_CC_FAT	GO:0031975~envelope	1.66137e-18	2.4811e-15	GOTERM_CC_FAT
GOTERM_MF_FAT	GO:0003954~NADH dehydrogenase activity	1.86512e-18	3.02516e-15	GOTERM_MF_FAT
GOTERM_MF_FAT	GO:0008137~NADH dehydrogenase (ubiquinone) activity	1.86512e-18	3.02516e-15	GOTERM_MF_FAT
GOTERM_MF_FAT	GO:0050136~NADH dehydrogenase (quinone) activity	1.86512e-18	3.02516e-15	GOTERM_MF_FAT
GOTERM_MF_FAT	GO:0016655~oxidoreductase activity, acting on NADH or NADPH, quinone or similar compound as acceptor	2.02898e-18	3.29093e-15	GOTERM_MF_FAT
GOTERM_CC_FAT	GO:0005740~mitochondrial envelope	2.4585e-18	3.67154e-15	GOTERM_CC_FAT
GOTERM_BP_FAT	GO:0022904~respiratory electron transport chain	2.69873e-18	4.9714e-15	GOTERM_BP_FAT
SP_PIR_KEYWORDS	host-virus interaction	7.31884e-18	1.10457e-14	SP_PIR_KEYWORDS
SP_PIR_KEYWORDS	mitochondrion inner membrane	1.669e-17	2.51888e-14	SP_PIR_KEYWORDS
GOTERM_CC_FAT	GO:0005746~mitochondrial respiratory chain	3.39083e-17	5.06389e-14	GOTERM_CC_FAT
GOTERM_CC_FAT	GO:0019866~organelle inner membrane	5.39327e-17	8.05435e-14	GOTERM_CC_FAT
SP_PIR_KEYWORDS	methylation	5.71872e-17	1.66533e-13	SP_PIR_KEYWORDS
SP_PIR_KEYWORDS	rna-binding	6.58876e-17	1.66533e-13	SP_PIR_KEYWORDS
KEGG_PATHWAY	hsa05016:Huntington's disease	7.11516e-17	1.33227e-13	KEGG_PATHWAY
KEGG_PATHWAY	hsa05010:Alzheimer's disease	1.53509e-16	1.33227e-13	KEGG_PATHWAY
SP_PIR_KEYWORDS	proteasome	1.63148e-16	1.66533e-13	SP_PIR_KEYWORDS
GOTERM_CC_FAT	GO:0031090~organelle membrane	1.83612e-16	3.33067e-13	GOTERM_CC_FAT
GOTERM_CC_FAT	GO:0031966~mitochondrial membrane	3.37301e-16	4.996e-13	GOTERM_CC_FAT
GOTERM_BP_FAT	GO:0006120~mitochondrial electron transport, NADH to ubiquinone	4.12297e-16	8.21565e-13	GOTERM_BP_FAT
GOTERM_CC_FAT	GO:0005783~endoplasmic reticulum	4.39657e-16	6.66134e-13	GOTERM_CC_FAT
SP_PIR_KEYWORDS	blocked amino end	1.28913e-15	2.0095e-12	SP_PIR_KEYWORDS
GOTERM_CC_FAT	GO:0005743~mitochondrial inner membrane	1.37187e-15	1.9873e-12	GOTERM_CC_FAT
GOTERM_CC_FAT	GO:0045271~respiratory chain complex I	3.14112e-15	4.64073e-12	GOTERM_CC_FAT
GOTERM_CC_FAT	GO:0030964~NADH dehydrogenase complex	3.14112e-15	4.64073e-12	GOTERM_CC_FAT
GOTERM_CC_FAT	GO:0005747~mitochondrial respiratory chain complex I	3.14112e-15	4.64073e-12	GOTERM_CC_FAT
SP_PIR_KEYWORDS	oxidoreductase	5.63641e-15	8.54872e-12	SP_PIR_KEYWORDS
GOTERM_CC_FAT	GO:0022625~cytosolic large ribosomal subunit	1.51486e-14	2.25486e-11	GOTERM_CC_FAT
SP_PIR_KEYWORDS	extracellular matrix	4.1e-14	6.18283e-11	SP_PIR_KEYWORDS
GOTERM_MF_FAT	GO:0016651~oxidoreductase activity, acting on NADH or NADPH	4.53171e-14	7.34746e-11	GOTERM_MF_FAT
SP_PIR_KEYWORDS	ubiquinone	5.83703e-14	8.81295e-11	SP_PIR_KEYWORDS
GOTERM_CC_FAT	GO:0015934~large ribosomal subunit	1.31506e-13	1.96476e-10	GOTERM_CC_FAT
GOTERM_CC_FAT	GO:0000502~proteasome complex	2.44314e-13	3.6493e-10	GOTERM_CC_FAT
GOTERM_BP_FAT	GO:0043161~proteasomal ubiquitin-dependent protein catabolic process	3.09254e-13	5.69789e-10	GOTERM_BP_FAT
GOTERM_BP_FAT	GO:0010498~proteasomal protein catabolic process	3.09254e-13	5.69789e-10	GOTERM_BP_FAT
SP_PIR_KEYWORDS	membrane-associated complex	3.62453e-13	5.47073e-10	SP_PIR_KEYWORDS
GOTERM_CC_FAT	GO:0031974~membrane-enclosed lumen	6.18412e-13	9.23517e-10	GOTERM_CC_FAT
UP_SEQ_FEATURE	mutagenesis site	6.76286e-13	1.27039e-09	UP_SEQ_FEATURE
GOTERM_MF_FAT	GO:0015078~hydrogen ion transmembrane transporter activity	8.84238e-13	1.43429e-09	GOTERM_MF_FAT
GOTERM_CC_FAT	GO:0022627~cytosolic small ribosomal subunit	1.00837e-12	1.50597e-09	GOTERM_CC_FAT
GOTERM_BP_FAT	GO:0000377~RNA splicing, via transesterification reactions with bulged adenosine as nucleophile	1.37468e-12	2.53233e-09	GOTERM_BP_FAT
GOTERM_BP_FAT	GO:0000375~RNA splicing, via transesterification reactions	1.37468e-12	2.53233e-09	GOTERM_BP_FAT
GOTERM_BP_FAT	GO:0000398~nuclear mRNA splicing, via spliceosome	1.37468e-12	2.53233e-09	GOTERM_BP_FAT
SP_PIR_KEYWORDS	P-loop	1.40898e-12	2.12645e-09	SP_PIR_KEYWORDS
GOTERM_BP_FAT	GO:0008104~protein localization	1.43017e-12	2.63458e-09	GOTERM_BP_FAT
GOTERM_BP_FAT	GO:0032268~regulation of cellular protein metabolic process	2.57178e-12	4.73742e-09	GOTERM_BP_FAT
GOTERM_CC_FAT	GO:0043233~organelle lumen	2.63282e-12	3.93182e-09	GOTERM_CC_FAT
GOTERM_BP_FAT	GO:0008380~RNA splicing	2.93239e-12	5.4019e-09	GOTERM_BP_FAT
GOTERM_CC_FAT	GO:0015935~small ribosomal subunit	5.18078e-12	7.73697e-09	GOTERM_CC_FAT
UP_SEQ_FEATURE	short sequence motif:Prevents secretion from ER	7.4074e-12	1.39157e-08	UP_SEQ_FEATURE
SP_PIR_KEYWORDS	protein transport	7.94219e-12	1.19865e-08	SP_PIR_KEYWORDS
GOTERM_BP_FAT	GO:0032269~negative regulation of cellular protein metabolic process	8.04167e-12	1.48138e-08	GOTERM_BP_FAT
SP_PIR_KEYWORDS	nucleotide binding	9.92786e-12	1.49832e-08	SP_PIR_KEYWORDS
GOTERM_CC_FAT	GO:0005788~endoplasmic reticulum lumen	1.10469e-11	1.64976e-08	GOTERM_CC_FAT
GOTERM_BP_FAT	GO:0051248~negative regulation of protein metabolic process	1.22712e-11	2.2605e-08	GOTERM_BP_FAT
SP_PIR_KEYWORDS	er-golgi transport	1.2288e-11	1.85451e-08	SP_PIR_KEYWORDS
GOTERM_BP_FAT	GO:0015031~protein transport	1.43592e-11	2.64516e-08	GOTERM_BP_FAT
GOTERM_BP_FAT	GO:0045184~establishment of protein localization	1.45417e-11	2.67876e-08	GOTERM_BP_FAT
GOTERM_BP_FAT	GO:0030198~extracellular matrix organization	1.54153e-11	2.83969e-08	GOTERM_BP_FAT
SP_PIR_KEYWORDS	actin-binding	1.54262e-11	2.32814e-08	SP_PIR_KEYWORDS
GOTERM_CC_FAT	GO:0016023~cytoplasmic membrane-bounded vesicle	2.02399e-11	3.02265e-08	GOTERM_CC_FAT
GOTERM_CC_FAT	GO:0070013~intracellular organelle lumen	2.08789e-11	3.11806e-08	GOTERM_CC_FAT
GOTERM_BP_FAT	GO:0031400~negative regulation of protein modification process	2.1603e-11	3.97955e-08	GOTERM_BP_FAT
GOTERM_BP_FAT	GO:0055114~oxidation reduction	2.16862e-11	3.99487e-08	GOTERM_BP_FAT
GOTERM_MF_FAT	GO:0015077~monovalent inorganic cation transmembrane transporter activity	2.68411e-11	4.35352e-08	GOTERM_MF_FAT
GOTERM_CC_FAT	GO:0031988~membrane-bounded vesicle	4.16518e-11	6.22031e-08	GOTERM_CC_FAT
SP_PIR_KEYWORDS	mrna splicing	4.21223e-11	6.35715e-08	SP_PIR_KEYWORDS
GOTERM_BP_FAT	GO:0006396~RNA processing	4.49269e-11	8.2761e-08	GOTERM_BP_FAT
SP_PIR_KEYWORDS	calcium binding	6.73085e-11	1.01583e-07	SP_PIR_KEYWORDS
GOTERM_BP_FAT	GO:0034613~cellular protein localization	7.16122e-11	1.31918e-07	GOTERM_BP_FAT
GOTERM_BP_FAT	GO:0051436~negative regulation of ubiquitin-protein ligase activity during mitotic cell cycle	8.03516e-11	1.48018e-07	GOTERM_BP_FAT
GOTERM_BP_FAT	GO:0031145~anaphase-promoting complex-dependent proteasomal ubiquitin-dependent protein catabolic process	8.03516e-11	1.48018e-07	GOTERM_BP_FAT
GOTERM_BP_FAT	GO:0070727~cellular macromolecule localization	1.08204e-10	1.99324e-07	GOTERM_BP_FAT
GOTERM_CC_FAT	GO:0031012~extracellular matrix	1.12614e-10	1.68178e-07	GOTERM_CC_FAT
GOTERM_CC_FAT	GO:0031982~vesicle	1.18487e-10	1.76949e-07	GOTERM_CC_FAT
GOTERM_BP_FAT	GO:0051439~regulation of ubiquitin-protein ligase activity during mitotic cell cycle	1.76321e-10	3.24804e-07	GOTERM_BP_FAT
GOTERM_MF_FAT	GO:0051082~unfolded protein binding	1.79381e-10	2.90949e-07	GOTERM_MF_FAT
GOTERM_BP_FAT	GO:0051352~negative regulation of ligase activity	1.91023e-10	3.51889e-07	GOTERM_BP_FAT
GOTERM_BP_FAT	GO:0051444~negative regulation of ubiquitin-protein ligase activity	1.91023e-10	3.51889e-07	GOTERM_BP_FAT
GOTERM_BP_FAT	GO:0016071~mRNA metabolic process	2.33887e-10	4.30849e-07	GOTERM_BP_FAT
KEGG_PATHWAY	hsa03050:Proteasome	2.66458e-10	3.28513e-07	KEGG_PATHWAY
GOTERM_BP_FAT	GO:0051437~positive regulation of ubiquitin-protein ligase activity during mitotic cell cycle	2.89872e-10	5.3398e-07	GOTERM_BP_FAT
GOTERM_CC_FAT	GO:0031410~cytoplasmic vesicle	3.39868e-10	5.07561e-07	GOTERM_CC_FAT
GOTERM_BP_FAT	GO:0006886~intracellular protein transport	4.14764e-10	7.64046e-07	GOTERM_BP_FAT
GOTERM_BP_FAT	GO:0006457~protein folding	5.06101e-10	9.32301e-07	GOTERM_BP_FAT
GOTERM_BP_FAT	GO:0006397~mRNA processing	5.53089e-10	1.01886e-06	GOTERM_BP_FAT
GOTERM_BP_FAT	GO:0031397~negative regulation of protein ubiquitination	5.72763e-10	1.0551e-06	GOTERM_BP_FAT
SP_PIR_KEYWORDS	acetylated amino end	5.97289e-10	9.01436e-07	SP_PIR_KEYWORDS
GOTERM_BP_FAT	GO:0046907~intracellular transport	6.11721e-10	1.12686e-06	GOTERM_BP_FAT
GOTERM_BP_FAT	GO:0051443~positive regulation of ubiquitin-protein ligase activity	6.47861e-10	1.19344e-06	GOTERM_BP_FAT
GOTERM_CC_FAT	GO:0005578~proteinaceous extracellular matrix	1.14601e-09	1.71145e-06	GOTERM_CC_FAT
GOTERM_BP_FAT	GO:0051351~positive regulation of ligase activity	2.02002e-09	3.72112e-06	GOTERM_BP_FAT
SP_PIR_KEYWORDS	transit peptide	2.18001e-09	3.29009e-06	SP_PIR_KEYWORDS
SP_PIR_KEYWORDS	isopeptide bond	2.34173e-09	3.53416e-06	SP_PIR_KEYWORDS
GOTERM_BP_FAT	GO:0051438~regulation of ubiquitin-protein ligase activity	2.44787e-09	4.50927e-06	GOTERM_BP_FAT
UP_SEQ_FEATURE	cross-link:Glycyl lysine isopeptide (Lys-Gly) (interchain with G-Cter in ubiquitin)	2.54077e-09	4.77315e-06	UP_SEQ_FEATURE
SP_PIR_KEYWORDS	Chaperone	3.16678e-09	4.77935e-06	SP_PIR_KEYWORDS
SP_PIR_KEYWORDS	mrna processing	3.17898e-09	4.79776e-06	SP_PIR_KEYWORDS
GOTERM_BP_FAT	GO:0031398~positive regulation of protein ubiquitination	3.95866e-09	7.29234e-06	GOTERM_BP_FAT
GOTERM_MF_FAT	GO:0003924~GTPase activity	4.6065e-09	7.47157e-06	GOTERM_MF_FAT
INTERPRO	IPR000886:Endoplasmic reticulum, targeting sequence	5.38841e-09	9.41745e-06	INTERPRO
GOTERM_BP_FAT	GO:0010033~response to organic substance	5.41777e-09	9.9802e-06	GOTERM_BP_FAT
GOTERM_CC_FAT	GO:0005794~Golgi apparatus	5.49692e-09	8.20914e-06	GOTERM_CC_FAT
GOTERM_BP_FAT	GO:0051340~regulation of ligase activity	6.72204e-09	1.23828e-05	GOTERM_BP_FAT
SMART	SM00360:RRM	7.26003e-09	9.75485e-06	SMART
UP_SEQ_FEATURE	short sequence motif:Cell attachment site	9.1522e-09	1.71936e-05	UP_SEQ_FEATURE
GOTERM_CC_FAT	GO:0005793~ER-Golgi intermediate compartment	1.10121e-08	1.64455e-05	GOTERM_CC_FAT
UP_SEQ_FEATURE	transit peptide:Mitochondrion	1.13929e-08	2.14031e-05	UP_SEQ_FEATURE
GOTERM_BP_FAT	GO:0008064~regulation of actin polymerization or depolymerization	1.58654e-08	2.9226e-05	GOTERM_BP_FAT
GOTERM_MF_FAT	GO:0008092~cytoskeletal protein binding	1.71582e-08	2.78299e-05	GOTERM_MF_FAT
SP_PIR_KEYWORDS	mitochondrial inner membrane	1.78879e-08	2.69967e-05	SP_PIR_KEYWORDS
GOTERM_MF_FAT	GO:0003779~actin binding	2.15128e-08	3.4893e-05	GOTERM_MF_FAT
GOTERM_MF_FAT	GO:0042802~identical protein binding	2.33272e-08	3.78358e-05	GOTERM_MF_FAT
INTERPRO	IPR017936:Thioredoxin-like	2.47445e-08	4.32465e-05	INTERPRO
GOTERM_BP_FAT	GO:0031396~regulation of protein ubiquitination	2.61988e-08	4.82613e-05	GOTERM_BP_FAT
GOTERM_CC_FAT	GO:0005625~soluble fraction	2.87802e-08	4.29805e-05	GOTERM_CC_FAT
SP_PIR_KEYWORDS	Initiation factor	2.98758e-08	4.50888e-05	SP_PIR_KEYWORDS
GOTERM_BP_FAT	GO:0030832~regulation of actin filament length	3.3362e-08	6.14569e-05	GOTERM_BP_FAT
SP_PIR_KEYWORDS	GTP binding	3.46983e-08	5.23671e-05	SP_PIR_KEYWORDS
SP_PIR_KEYWORDS	cytoskeleton	3.64396e-08	5.4995e-05	SP_PIR_KEYWORDS
KEGG_PATHWAY	hsa04510:Focal adhesion	3.91646e-08	4.82856e-05	KEGG_PATHWAY
GOTERM_BP_FAT	GO:0032535~regulation of cellular component size	4.01186e-08	7.39033e-05	GOTERM_BP_FAT
SP_PIR_KEYWORDS	threonine protease	4.07497e-08	6.15e-05	SP_PIR_KEYWORDS
INTERPRO	IPR001353:Proteasome, subunit alpha/beta	4.16837e-08	7.28515e-05	INTERPRO
GOTERM_BP_FAT	GO:0044092~negative regulation of molecular function	4.47925e-08	8.25132e-05	GOTERM_BP_FAT
GOTERM_CC_FAT	GO:0005839~proteasome core complex	4.57089e-08	6.82621e-05	GOTERM_CC_FAT
SP_PIR_KEYWORDS	proteinase	5.01132e-08	7.56314e-05	SP_PIR_KEYWORDS
GOTERM_CC_FAT	GO:0044432~endoplasmic reticulum part	5.20547e-08	7.77389e-05	GOTERM_CC_FAT
SP_PIR_KEYWORDS	actin binding	5.67213e-08	8.56044e-05	SP_PIR_KEYWORDS
GOTERM_CC_FAT	GO:0031980~mitochondrial lumen	6.7033e-08	0.000100108	GOTERM_CC_FAT
GOTERM_CC_FAT	GO:0005759~mitochondrial matrix	6.7033e-08	0.000100108	GOTERM_CC_FAT
UP_SEQ_FEATURE	nucleotide phosphate-binding region:GTP	7.15614e-08	0.000134437	UP_SEQ_FEATURE
GOTERM_BP_FAT	GO:0043062~extracellular structure organization	7.33578e-08	0.000135134	GOTERM_BP_FAT
GOTERM_MF_FAT	GO:0022890~inorganic cation transmembrane transporter activity	7.56134e-08	0.000122642	GOTERM_MF_FAT
GOTERM_BP_FAT	GO:0006511~ubiquitin-dependent protein catabolic process	1.20494e-07	0.000221964	GOTERM_BP_FAT
SP_PIR_KEYWORDS	golgi apparatus	1.26309e-07	0.000190628	SP_PIR_KEYWORDS
SP_PIR_KEYWORDS	transport	1.28904e-07	0.000194544	SP_PIR_KEYWORDS
SP_PIR_KEYWORDS	Redox-active center	1.34709e-07	0.000203304	SP_PIR_KEYWORDS
SP_PIR_KEYWORDS	cell binding	1.38538e-07	0.000209083	SP_PIR_KEYWORDS
GOTERM_BP_FAT	GO:0051789~response to protein stimulus	1.55358e-07	0.000286187	GOTERM_BP_FAT
GOTERM_MF_FAT	GO:0004298~threonine-type endopeptidase activity	1.59812e-07	0.000259208	GOTERM_MF_FAT
GOTERM_MF_FAT	GO:0070003~threonine-type peptidase activity	1.59812e-07	0.000259208	GOTERM_MF_FAT
GOTERM_BP_FAT	GO:0032271~regulation of protein polymerization	1.82155e-07	0.000335552	GOTERM_BP_FAT
SP_PIR_KEYWORDS	trimer	2.02719e-07	0.000305945	SP_PIR_KEYWORDS
UP_SEQ_FEATURE	topological domain:Lumenal	2.0901e-07	0.000392651	UP_SEQ_FEATURE
INTERPRO	IPR012677:Nucleotide-binding, alpha-beta plait	2.1223e-07	0.000370918	INTERPRO
SP_PIR_KEYWORDS	Hydrogen ion transport	2.2997e-07	0.000347073	SP_PIR_KEYWORDS
GOTERM_BP_FAT	GO:0016192~vesicle-mediated transport	2.35555e-07	0.00043392	GOTERM_BP_FAT
SP_PIR_KEYWORDS	Aminoacyl-tRNA synthetase	2.52133e-07	0.000380521	SP_PIR_KEYWORDS
GOTERM_BP_FAT	GO:0006979~response to oxidative stress	2.52709e-07	0.00046552	GOTERM_BP_FAT
GOTERM_BP_FAT	GO:0010608~posttranscriptional regulation of gene expression	2.62234e-07	0.000483066	GOTERM_BP_FAT
INTERPRO	IPR012335:Thioredoxin fold	2.84416e-07	0.000497079	INTERPRO
GOTERM_BP_FAT	GO:0006417~regulation of translation	3.11039e-07	0.00057297	GOTERM_BP_FAT
KEGG_PATHWAY	hsa03040:Spliceosome	3.37584e-07	0.000416203	KEGG_PATHWAY
GOTERM_BP_FAT	GO:0009060~aerobic respiration	3.44167e-07	0.000633996	GOTERM_BP_FAT
GOTERM_BP_FAT	GO:0010941~regulation of cell death	3.46426e-07	0.000638157	GOTERM_BP_FAT
GOTERM_BP_FAT	GO:0043254~regulation of protein complex assembly	3.71575e-07	0.000684484	GOTERM_BP_FAT
GOTERM_MF_FAT	GO:0008135~translation factor activity, nucleic acid binding	3.76462e-07	0.000610605	GOTERM_MF_FAT
GOTERM_BP_FAT	GO:0042981~regulation of apoptosis	4.45389e-07	0.000820458	GOTERM_BP_FAT
GOTERM_CC_FAT	GO:0016469~proton-transporting two-sector ATPase complex	4.5033e-07	0.000672525	GOTERM_CC_FAT
GOTERM_BP_FAT	GO:0006986~response to unfolded protein	4.57831e-07	0.000843377	GOTERM_BP_FAT
GOTERM_BP_FAT	GO:0043067~regulation of programmed cell death	4.68887e-07	0.000863744	GOTERM_BP_FAT
GOTERM_BP_FAT	GO:0006605~protein targeting	4.82728e-07	0.00088924	GOTERM_BP_FAT
SP_PIR_KEYWORDS	duplication	5.10499e-07	0.000770448	SP_PIR_KEYWORDS
GOTERM_BP_FAT	GO:0015986~ATP synthesis coupled proton transport	5.37683e-07	0.000990474	GOTERM_BP_FAT
GOTERM_BP_FAT	GO:0015985~energy coupled proton transport, down electrochemical gradient	5.37683e-07	0.000990474	GOTERM_BP_FAT
SP_PIR_KEYWORDS	stress response	5.82969e-07	0.00087982	SP_PIR_KEYWORDS
SP_PIR_KEYWORDS	leber hereditary optic neuropathy	5.90525e-07	0.000891224	SP_PIR_KEYWORDS
GOTERM_CC_FAT	GO:0043232~intracellular non-membrane-bounded organelle	5.94746e-07	0.000888195	GOTERM_CC_FAT
GOTERM_CC_FAT	GO:0043228~non-membrane-bounded organelle	5.94746e-07	0.000888195	GOTERM_CC_FAT
SP_PIR_KEYWORDS	RNA binding	6.0565e-07	0.00091405	SP_PIR_KEYWORDS
GOTERM_BP_FAT	GO:0007264~small GTPase mediated signal transduction	6.85901e-07	0.00126351	GOTERM_BP_FAT
GOTERM_BP_FAT	GO:0030833~regulation of actin filament polymerization	7.86108e-07	0.0014481	GOTERM_BP_FAT
GOTERM_BP_FAT	GO:0044087~regulation of cellular component biogenesis	8.16986e-07	0.00150498	GOTERM_BP_FAT
GOTERM_CC_FAT	GO:0044420~extracellular matrix part	8.77097e-07	0.00130986	GOTERM_CC_FAT
GOTERM_MF_FAT	GO:0003743~translation initiation factor activity	9.86985e-07	0.00160084	GOTERM_MF_FAT
GOTERM_BP_FAT	GO:0065003~macromolecular complex assembly	1.09381e-06	0.0020149	GOTERM_BP_FAT
GOTERM_BP_FAT	GO:0007265~Ras protein signal transduction	1.10925e-06	0.00204335	GOTERM_BP_FAT
GOTERM_BP_FAT	GO:0043086~negative regulation of catalytic activity	1.11261e-06	0.00204954	GOTERM_BP_FAT
SP_PIR_KEYWORDS	gtp-binding	1.23987e-06	0.00187122	SP_PIR_KEYWORDS
GOTERM_MF_FAT	GO:0051920~peroxiredoxin activity	1.37695e-06	0.00223333	GOTERM_MF_FAT
SP_PIR_KEYWORDS	ubl conjugation	1.53727e-06	0.00232004	SP_PIR_KEYWORDS
GOTERM_BP_FAT	GO:0010035~response to inorganic substance	1.62054e-06	0.0029852	GOTERM_BP_FAT
SP_PIR_KEYWORDS	cytosol	1.79066e-06	0.00270246	SP_PIR_KEYWORDS
INTERPRO	IPR001353:Proteasome, alpha and beta subunits	1.81599e-06	0.0031738	INTERPRO
SP_PIR_KEYWORDS	heparin-binding	1.94894e-06	0.00294132	SP_PIR_KEYWORDS
GOTERM_CC_FAT	GO:0009898~internal side of plasma membrane	1.98998e-06	0.00297181	GOTERM_CC_FAT
SP_PIR_KEYWORDS	hydroxylation	2.22491e-06	0.0033578	SP_PIR_KEYWORDS
GOTERM_BP_FAT	GO:0030036~actin cytoskeleton organization	2.31022e-06	0.00425563	GOTERM_BP_FAT
SP_PIR_KEYWORDS	antioxidant	2.43264e-06	0.0036713	SP_PIR_KEYWORDS
SP_PIR_KEYWORDS	membrane protein	2.44122e-06	0.00368426	SP_PIR_KEYWORDS
GOTERM_MF_FAT	GO:0004129~cytochrome-c oxidase activity	2.45369e-06	0.00397972	GOTERM_MF_FAT
GOTERM_MF_FAT	GO:0016676~oxidoreductase activity, acting on heme group of donors, oxygen as acceptor	2.45369e-06	0.00397972	GOTERM_MF_FAT
GOTERM_MF_FAT	GO:0016675~oxidoreductase activity, acting on heme group of donors	2.45369e-06	0.00397972	GOTERM_MF_FAT
GOTERM_MF_FAT	GO:0015002~heme-copper terminal oxidase activity	2.45369e-06	0.00397972	GOTERM_MF_FAT
GOTERM_BP_FAT	GO:0048193~Golgi vesicle transport	2.48007e-06	0.00456849	GOTERM_BP_FAT
INTERPRO	IPR000504:RNA recognition motif, RNP-1	2.50405e-06	0.00437629	INTERPRO
GOTERM_CC_FAT	GO:0012505~endomembrane system	2.51137e-06	0.00375044	GOTERM_CC_FAT
SP_PIR_KEYWORDS	Spliceosome	2.95922e-06	0.004466	SP_PIR_KEYWORDS
UP_SEQ_FEATURE	short sequence motif:Effector region	3.02555e-06	0.00568372	UP_SEQ_FEATURE
GOTERM_BP_FAT	GO:0032956~regulation of actin cytoskeleton organization	3.60795e-06	0.00664607	GOTERM_BP_FAT
GOTERM_BP_FAT	GO:0006916~anti-apoptosis	4.45747e-06	0.00821089	GOTERM_BP_FAT
SP_PIR_KEYWORDS	nad	4.5037e-06	0.00679682	SP_PIR_KEYWORDS
UP_SEQ_FEATURE	site:Not acetylated	4.8034e-06	0.00902341	UP_SEQ_FEATURE
GOTERM_MF_FAT	GO:0016875~ligase activity, forming carbon-oxygen bonds	4.89378e-06	0.00793723	GOTERM_MF_FAT
GOTERM_MF_FAT	GO:0016876~ligase activity, forming aminoacyl-tRNA and related compounds	4.89378e-06	0.00793723	GOTERM_MF_FAT
GOTERM_MF_FAT	GO:0004812~aminoacyl-tRNA ligase activity	4.89378e-06	0.00793723	GOTERM_MF_FAT
GOTERM_BP_FAT	GO:0043039~tRNA aminoacylation	5.44401e-06	0.0100281	GOTERM_BP_FAT
GOTERM_BP_FAT	GO:0043038~amino acid activation	5.44401e-06	0.0100281	GOTERM_BP_FAT
GOTERM_BP_FAT	GO:0006418~tRNA aminoacylation for protein translation	5.44401e-06	0.0100281	GOTERM_BP_FAT
GOTERM_MF_FAT	GO:0019838~growth factor binding	5.75995e-06	0.00934201	GOTERM_MF_FAT
GOTERM_BP_FAT	GO:0030199~collagen fibril organization	5.77238e-06	0.0106329	GOTERM_BP_FAT
GOTERM_BP_FAT	GO:0032270~positive regulation of cellular protein metabolic process	5.7784e-06	0.010644	GOTERM_BP_FAT
GOTERM_BP_FAT	GO:0043933~macromolecular complex subunit organization	6.00123e-06	0.0110544	GOTERM_BP_FAT
SP_PIR_KEYWORDS	molecular chaperone	6.41494e-06	0.00968107	SP_PIR_KEYWORDS
GOTERM_CC_FAT	GO:0030530~heterogeneous nuclear ribonucleoprotein complex	6.44454e-06	0.0096239	GOTERM_CC_FAT
GOTERM_BP_FAT	GO:0032970~regulation of actin filament-based process	7.06086e-06	0.0130062	GOTERM_BP_FAT
GOTERM_BP_FAT	GO:0030029~actin filament-based process	7.09642e-06	0.0130717	GOTERM_BP_FAT
SP_PIR_KEYWORDS	disease mutation	7.16254e-06	0.0108093	SP_PIR_KEYWORDS
INTERPRO	IPR005225:Small GTP-binding protein	7.65254e-06	0.0133737	INTERPRO
GOTERM_BP_FAT	GO:0048199~vesicle targeting, to, from or within Golgi	8.77339e-06	0.0161604	GOTERM_BP_FAT
GOTERM_BP_FAT	GO:0051247~positive regulation of protein metabolic process	9.05668e-06	0.0166822	GOTERM_BP_FAT
SP_PIR_KEYWORDS	tricarboxylic acid cycle	9.40382e-06	0.0141914	SP_PIR_KEYWORDS
GOTERM_CC_FAT	GO:0045259~proton-transporting ATP synthase complex	9.94603e-06	0.0148524	GOTERM_CC_FAT
GOTERM_MF_FAT	GO:0046961~proton-transporting ATPase activity, rotational mechanism	1.0413e-05	0.0168882	GOTERM_MF_FAT
GOTERM_CC_FAT	GO:0015629~actin cytoskeleton	1.04278e-05	0.0155718	GOTERM_CC_FAT
GOTERM_CC_FAT	GO:0044431~Golgi apparatus part	1.09662e-05	0.0163758	GOTERM_CC_FAT
GOTERM_MF_FAT	GO:0005201~extracellular matrix structural constituent	1.14257e-05	0.0185304	GOTERM_MF_FAT
SP_PIR_KEYWORDS	electron transfer	1.16934e-05	0.0176463	SP_PIR_KEYWORDS
GOTERM_BP_FAT	GO:0006007~glucose catabolic process	1.19434e-05	0.0219989	GOTERM_BP_FAT
GOTERM_BP_FAT	GO:0045454~cell redox homeostasis	1.20659e-05	0.0222245	GOTERM_BP_FAT
SP_PIR_KEYWORDS	prenylation	1.38363e-05	0.0208799	SP_PIR_KEYWORDS
GOTERM_BP_FAT	GO:0051187~cofactor catabolic process	1.40988e-05	0.0259685	GOTERM_BP_FAT
GOTERM_BP_FAT	GO:0046356~acetyl-CoA catabolic process	1.42837e-05	0.0263091	GOTERM_BP_FAT
GOTERM_BP_FAT	GO:0006099~tricarboxylic acid cycle	1.42837e-05	0.0263091	GOTERM_BP_FAT
GOTERM_BP_FAT	GO:0034220~ion transmembrane transport	1.45005e-05	0.0267082	GOTERM_BP_FAT
GOTERM_MF_FAT	GO:0005048~signal sequence binding	1.62135e-05	0.0262944	GOTERM_MF_FAT
GOTERM_BP_FAT	GO:0051493~regulation of cytoskeleton organization	1.62339e-05	0.0299006	GOTERM_BP_FAT
SP_PIR_KEYWORDS	triple helix	1.64831e-05	0.0248735	SP_PIR_KEYWORDS
SP_PIR_KEYWORDS	hydroxylysine	1.64831e-05	0.0248735	SP_PIR_KEYWORDS
UP_SEQ_FEATURE	short sequence motif:"HIGH" region	1.70207e-05	0.0319708	UP_SEQ_FEATURE
UP_SEQ_FEATURE	domain:VWFC	1.70207e-05	0.0319708	UP_SEQ_FEATURE
SMART	SM00121:IB	1.75254e-05	0.0235452	SMART
GOTERM_BP_FAT	GO:0031399~regulation of protein modification process	1.82551e-05	0.0336228	GOTERM_BP_FAT
GOTERM_CC_FAT	GO:0005798~Golgi-associated vesicle	1.83747e-05	0.0274374	GOTERM_CC_FAT
SP_PIR_KEYWORDS	Ehlers-Danlos syndrome	1.86946e-05	0.0282104	SP_PIR_KEYWORDS
GOTERM_MF_FAT	GO:0016209~antioxidant activity	2.24546e-05	0.0364142	GOTERM_MF_FAT
GOTERM_BP_FAT	GO:0070271~protein complex biogenesis	2.30309e-05	0.0424172	GOTERM_BP_FAT
GOTERM_BP_FAT	GO:0006461~protein complex assembly	2.30309e-05	0.0424172	GOTERM_BP_FAT
GOTERM_CC_FAT	GO:0000267~cell fraction	2.31748e-05	0.0346038	GOTERM_CC_FAT
SP_PIR_KEYWORDS	coated pit	2.40494e-05	0.0362895	SP_PIR_KEYWORDS
GOTERM_CC_FAT	GO:0005753~mitochondrial proton-transporting ATP synthase complex	2.42453e-05	0.036202	GOTERM_CC_FAT
GOTERM_CC_FAT	GO:0000139~Golgi membrane	2.48986e-05	0.0371774	GOTERM_CC_FAT
SP_PIR_KEYWORDS	hydroxyproline	2.49699e-05	0.0376782	SP_PIR_KEYWORDS
GOTERM_CC_FAT	GO:0005581~collagen	3.1082e-05	0.046408	GOTERM_CC_FAT
KEGG_PATHWAY	hsa04512:ECM-receptor interaction	3.13183e-05	0.038605	KEGG_PATHWAY
GOTERM_MF_FAT	GO:0043021~ribonucleoprotein binding	3.22879e-05	0.0523569	GOTERM_MF_FAT
GOTERM_BP_FAT	GO:0006096~glycolysis	3.37773e-05	0.0622037	GOTERM_BP_FAT
GOTERM_MF_FAT	GO:0032403~protein complex binding	3.38782e-05	0.0549349	GOTERM_MF_FAT
SP_PIR_KEYWORDS	proteoglycan	3.4429e-05	0.0519481	SP_PIR_KEYWORDS
GOTERM_MF_FAT	GO:0008201~heparin binding	3.49414e-05	0.0566586	GOTERM_MF_FAT
GOTERM_BP_FAT	GO:0006754~ATP biosynthetic process	3.68323e-05	0.0678278	GOTERM_BP_FAT
GOTERM_MF_FAT	GO:0005178~integrin binding	3.81835e-05	0.0619141	GOTERM_MF_FAT
GOTERM_MF_FAT	GO:0005539~glycosaminoglycan binding	4.01933e-05	0.0651721	GOTERM_MF_FAT
GOTERM_CC_FAT	GO:0005681~spliceosome	4.14122e-05	0.0618275	GOTERM_CC_FAT
GOTERM_BP_FAT	GO:0051129~negative regulation of cellular component organization	4.15863e-05	0.0765792	GOTERM_BP_FAT
GOTERM_MF_FAT	GO:0015405~P-P-bond-hydrolysis-driven transmembrane transporter activity	4.25471e-05	0.0689874	GOTERM_MF_FAT
GOTERM_MF_FAT	GO:0015399~primary active transmembrane transporter activity	4.25471e-05	0.0689874	GOTERM_MF_FAT
GOTERM_CC_FAT	GO:0005791~rough endoplasmic reticulum	4.31637e-05	0.0644416	GOTERM_CC_FAT
GOTERM_MF_FAT	GO:0043022~ribosome binding	4.37662e-05	0.0709635	GOTERM_MF_FAT
GOTERM_BP_FAT	GO:0008219~cell death	4.5553e-05	0.0838809	GOTERM_BP_FAT
GOTERM_BP_FAT	GO:0031333~negative regulation of protein complex assembly	4.57281e-05	0.0842033	GOTERM_BP_FAT
SP_PIR_KEYWORDS	viral nucleoprotein	4.64734e-05	0.0701153	SP_PIR_KEYWORDS
GOTERM_BP_FAT	GO:0001944~vasculature development	4.74384e-05	0.0873513	GOTERM_BP_FAT
GOTERM_BP_FAT	GO:0022613~ribonucleoprotein complex biogenesis	4.75344e-05	0.087528	GOTERM_BP_FAT
SP_PIR_KEYWORDS	metalloprotein	4.77385e-05	0.0720233	SP_PIR_KEYWORDS
UP_SEQ_FEATURE	active site:Cysteine sulfenic acid (-SOH) intermediate	4.87917e-05	0.0916217	UP_SEQ_FEATURE
UP_SEQ_FEATURE	domain:IGFBP N-terminal	4.90437e-05	0.0920946	UP_SEQ_FEATURE
SP_PIR_KEYWORDS	Growth factor binding	4.90806e-05	0.0740474	SP_PIR_KEYWORDS
GOTERM_MF_FAT	GO:0001871~pattern binding	4.98373e-05	0.0808036	GOTERM_MF_FAT
GOTERM_MF_FAT	GO:0030247~polysaccharide binding	4.98373e-05	0.0808036	GOTERM_MF_FAT
GOTERM_BP_FAT	GO:0001568~blood vessel development	5.05841e-05	0.0931411	GOTERM_BP_FAT
GOTERM_BP_FAT	GO:0009109~coenzyme catabolic process	5.90561e-05	0.108733	GOTERM_BP_FAT
GOTERM_BP_FAT	GO:0016265~death	6.06937e-05	0.111746	GOTERM_BP_FAT
GOTERM_BP_FAT	GO:0000302~response to reactive oxygen species	6.10216e-05	0.11235	GOTERM_BP_FAT
GOTERM_MF_FAT	GO:0019829~cation-transporting ATPase activity	6.51432e-05	0.105607	GOTERM_MF_FAT
GOTERM_MF_FAT	GO:0050840~extracellular matrix binding	6.61926e-05	0.107308	GOTERM_MF_FAT
INTERPRO	IPR016050:Proteasome, beta-type subunit, conserved site	6.70149e-05	0.117059	INTERPRO
SP_PIR_KEYWORDS	copper	7.13632e-05	0.107648	SP_PIR_KEYWORDS
SP_PIR_KEYWORDS	Isomerase	7.13916e-05	0.107691	SP_PIR_KEYWORDS
GOTERM_CC_FAT	GO:0030660~Golgi-associated vesicle membrane	7.73868e-05	0.115508	GOTERM_CC_FAT
GOTERM_MF_FAT	GO:0016684~oxidoreductase activity, acting on peroxide as acceptor	8.1197e-05	0.131617	GOTERM_MF_FAT
GOTERM_MF_FAT	GO:0004601~peroxidase activity	8.1197e-05	0.131617	GOTERM_MF_FAT
GOTERM_BP_FAT	GO:0006006~glucose metabolic process	8.37679e-05	0.154198	GOTERM_BP_FAT
INTERPRO	IPR000867:Insulin-like growth factor-binding protein, IGFBP	8.47943e-05	0.148093	INTERPRO
SP_PIR_KEYWORDS	rrna-binding	8.4812e-05	0.127923	SP_PIR_KEYWORDS
SMART	SM00101:14_3_3	8.4868e-05	0.113972	SMART
GOTERM_BP_FAT	GO:0046034~ATP metabolic process	8.6561e-05	0.159336	GOTERM_BP_FAT
SP_PIR_KEYWORDS	lysosome	8.76571e-05	0.132211	SP_PIR_KEYWORDS
GOTERM_BP_FAT	GO:0034622~cellular macromolecular complex assembly	8.86029e-05	0.163091	GOTERM_BP_FAT
SP_PIR_KEYWORDS	collagen	8.907e-05	0.134341	SP_PIR_KEYWORDS
GOTERM_CC_FAT	GO:0030120~vesicle coat	9.06815e-05	0.135339	GOTERM_CC_FAT
SP_PIR_KEYWORDS	alternative initiation	9.18003e-05	0.138457	SP_PIR_KEYWORDS
GOTERM_BP_FAT	GO:0016044~membrane organization	9.22698e-05	0.169836	GOTERM_BP_FAT
GOTERM_BP_FAT	GO:0015992~proton transport	9.58804e-05	0.176476	GOTERM_BP_FAT
GOTERM_MF_FAT	GO:0042625~ATPase activity, coupled to transmembrane movement of ions	9.85274e-05	0.159688	GOTERM_MF_FAT
GOTERM_BP_FAT	GO:0042542~response to hydrogen peroxide	0.000100823	0.185564	GOTERM_BP_FAT
GOTERM_CC_FAT	GO:0031252~cell leading edge	0.000105768	0.157838	GOTERM_CC_FAT
GOTERM_BP_FAT	GO:0006613~cotranslational protein targeting to membrane	0.000112796	0.20758	GOTERM_BP_FAT
GOTERM_BP_FAT	GO:0031401~positive regulation of protein modification process	0.000113846	0.20951	GOTERM_BP_FAT
GOTERM_MF_FAT	GO:0046933~hydrogen ion transporting ATP synthase activity, rotational mechanism	0.000118743	0.192423	GOTERM_MF_FAT
COG_ONTOLOGY	Posttranslational modification, protein turnover, chaperones	0.000123539	0.104262	COG_ONTOLOGY
GOTERM_BP_FAT	GO:0034621~cellular macromolecular complex subunit organization	0.000128843	0.237078	GOTERM_BP_FAT
UP_SEQ_FEATURE	domain:EGF-like 5; calcium-binding	0.000131701	0.247127	UP_SEQ_FEATURE
GOTERM_BP_FAT	GO:0009150~purine ribonucleotide metabolic process	0.000137223	0.252481	GOTERM_BP_FAT
SP_PIR_KEYWORDS	EF hand	0.000139301	0.210029	SP_PIR_KEYWORDS
GOTERM_CC_FAT	GO:0044421~extracellular region part	0.000140303	0.209325	GOTERM_CC_FAT
GOTERM_BP_FAT	GO:0012501~programmed cell death	0.000141391	0.260138	GOTERM_BP_FAT
GOTERM_BP_FAT	GO:0006818~hydrogen transport	0.000151603	0.278903	GOTERM_BP_FAT
SP_PIR_KEYWORDS	diamond-blackfan anemia	0.000152587	0.230039	SP_PIR_KEYWORDS
UP_SEQ_FEATURE	site:Interaction with phosphoserine on interacting protein	0.000156938	0.294417	UP_SEQ_FEATURE
SMART	SM00179:EGF_CA	0.00015841	0.212637	SMART
INTERPRO	IPR017937:Thioredoxin, conserved site	0.000168954	0.294875	INTERPRO
GOTERM_MF_FAT	GO:0005525~GTP binding	0.000168963	0.2737	GOTERM_MF_FAT
GOTERM_MF_FAT	GO:0005520~insulin-like growth factor binding	0.000171164	0.27726	GOTERM_MF_FAT
GOTERM_BP_FAT	GO:0019320~hexose catabolic process	0.000171824	0.316049	GOTERM_BP_FAT
SP_PIR_KEYWORDS	ATP	0.000172069	0.259373	SP_PIR_KEYWORDS
GOTERM_BP_FAT	GO:0006928~cell motion	0.000172608	0.317487	GOTERM_BP_FAT
GOTERM_BP_FAT	GO:0043066~negative regulation of apoptosis	0.000179182	0.329561	GOTERM_BP_FAT
INTERPRO	IPR006662:Thioredoxin-like subdomain	0.000188789	0.329438	INTERPRO
GOTERM_BP_FAT	GO:0051235~maintenance of location	0.000188853	0.347318	GOTERM_BP_FAT
SP_PIR_KEYWORDS	glycolysis	0.000190518	0.287146	SP_PIR_KEYWORDS
GOTERM_BP_FAT	GO:0009206~purine ribonucleoside triphosphate biosynthetic process	0.000191437	0.352063	GOTERM_BP_FAT
GOTERM_BP_FAT	GO:0032272~negative regulation of protein polymerization	0.000191524	0.352223	GOTERM_BP_FAT
KEGG_PATHWAY	hsa05130:Pathogenic Escherichia coli infection	0.000191617	0.235986	KEGG_PATHWAY
GOTERM_BP_FAT	GO:0042254~ribosome biogenesis	0.000193417	0.355698	GOTERM_BP_FAT
UP_SEQ_FEATURE	compositionally biased region:Asp/Glu-rich (highly acidic)	0.000194417	0.364607	UP_SEQ_FEATURE
GOTERM_BP_FAT	GO:0009259~ribonucleotide metabolic process	0.000200283	0.368304	GOTERM_BP_FAT
GOTERM_MF_FAT	GO:0019899~enzyme binding	0.000202571	0.328056	GOTERM_MF_FAT
GOTERM_BP_FAT	GO:0019318~hexose metabolic process	0.000203736	0.374642	GOTERM_BP_FAT
KEGG_PATHWAY	hsa00970:Aminoacyl-tRNA biosynthesis	0.000204907	0.252334	KEGG_PATHWAY
GOTERM_MF_FAT	GO:0019001~guanyl nucleotide binding	0.000206477	0.334372	GOTERM_MF_FAT
GOTERM_MF_FAT	GO:0032561~guanyl ribonucleotide binding	0.000206477	0.334372	GOTERM_MF_FAT
GOTERM_BP_FAT	GO:0000278~mitotic cell cycle	0.000208481	0.383351	GOTERM_BP_FAT
SP_PIR_KEYWORDS	myristylation	0.000218839	0.329765	SP_PIR_KEYWORDS
INTERPRO	IPR000866:Alkyl hydroperoxide reductase/ Thiol specific antioxidant/ Mal allergen	0.000219034	0.382121	INTERPRO
INTERPRO	IPR000308:14-3-3 protein	0.000219034	0.382121	INTERPRO
SP_PIR_KEYWORDS	protein degradation	0.000220765	0.332663	SP_PIR_KEYWORDS
GOTERM_BP_FAT	GO:0009201~ribonucleoside triphosphate biosynthetic process	0.000225971	0.415449	GOTERM_BP_FAT
GOTERM_BP_FAT	GO:0009145~purine nucleoside triphosphate biosynthetic process	0.000225971	0.415449	GOTERM_BP_FAT
GOTERM_BP_FAT	GO:0009205~purine ribonucleoside triphosphate metabolic process	0.000227006	0.417348	GOTERM_BP_FAT
GOTERM_BP_FAT	GO:0009152~purine ribonucleotide biosynthetic process	0.000227006	0.417348	GOTERM_BP_FAT
UP_SEQ_FEATURE	compositionally biased region:Asp/Glu-rich (acidic)	0.000231573	0.434144	UP_SEQ_FEATURE
SMART	SM00033:CH	0.000231943	0.311199	SMART
INTERPRO	IPR013766:Thioredoxin domain	0.000243307	0.424381	INTERPRO
UP_SEQ_FEATURE	domain:RRM 1	0.000249767	0.468178	UP_SEQ_FEATURE
UP_SEQ_FEATURE	domain:RRM 2	0.000249767	0.468178	UP_SEQ_FEATURE
