# Supplementary material for: Longitudinal epigenetic and gene expression profiles analyzed by three-component analysis reveal down-regulation of genes involved in protein translation in human aging
Source: Nucleic Acids Res. 2015 May 14;43(15):e100. doi: 10.1093/nar/gkv473 (PMC4551908; doi:10.1093/nar/gkv473)
Supplement: SUPPLEMENTARY DATA [file supp_gkv473_nar-03651-met-n-2014-File014.xls]

## Sheet: Sheet1
Table S6: List of top 10 functional gene sets for top scored regions related to DNA methylation, H3K27me3 and H2K4me3.
H3K27 up-regulated
Category	Term	Count	Fold Enrichment	PValue	Benjamini
GOTERM_BP_FAT	GO:0030182~neuron differentiation	44	3.05747	1.07194e-10	2.44295e-07
GOTERM_BP_FAT	GO:0045165~cell fate commitment	19	4.14128	6.89137e-07	0.000784964
GOTERM_BP_FAT	GO:0048666~neuron development	31	2.78694	7.44173e-07	0.000565164
GOTERM_BP_FAT	GO:0030001~metal ion transport	37	2.44755	1.18415e-06	0.000674444
GOTERM_BP_FAT	GO:0044057~regulation of system process	28	2.75425	3.60338e-06	0.00164108
GOTERM_BP_FAT	GO:0006811~ion transport	49	1.97412	7.63394e-06	0.00289543
GOTERM_BP_FAT	GO:0030900~forebrain development	18	3.61153	9.69594e-06	0.00315176
GOTERM_BP_FAT	GO:0031175~neuron projection development	23	2.7434	3.47065e-05	0.00983848
GOTERM_BP_FAT	GO:0006812~cation transport	37	2.06823	4.92272e-05	0.0123884
GOTERM_BP_FAT	GO:0006813~potassium ion transport	17	3.28054	6.05927e-05	0.0137146
H3K27 down-regulated
Category	Term	Count	Fold Enrichment	PValue	Benjamini
GOTERM_BP_FAT	GO:0048663~neuron fate commitment	8	9.84026	1.38057e-05	0.0269922
GOTERM_BP_FAT	GO:0045165~cell fate commitment	12	4.45997	7.8073e-05	0.0744558
GOTERM_BP_FAT	GO:0043269~regulation of ion transport	9	4.74441	0.000602576	0.328487
GOTERM_BP_FAT	GO:0030182~neuron differentiation	20	2.36979	0.000806932	0.329677
GOTERM_BP_FAT	GO:0006813~potassium ion transport	11	3.61959	0.000930563	0.308607
GOTERM_BP_FAT	GO:0002521~leukocyte differentiation	10	3.94361	0.000976939	0.275934
GOTERM_BP_FAT	GO:0032412~regulation of ion transmembrane transporter activity	5	10.7628	0.00105773	0.258921
GOTERM_BP_FAT	GO:0015672~monovalent inorganic cation transport	16	2.6493	0.00107875	0.234637
GOTERM_BP_FAT	GO:0034765~regulation of ion transmembrane transport	5	10.3323	0.00124032	0.239147
GOTERM_BP_FAT	GO:0030001~metal ion transport	20	2.25595	0.00142594	0.246347
H3K4 up-regulated
Category	Term	Count	Fold Enrichment	PValue	Benjamini
GOTERM_BP_FAT	GO:0009890~negative regulation of biosynthetic process	44	1.9395	3.92877e-05	0.0836329
GOTERM_BP_FAT	GO:0010558~negative regulation of macromolecule biosynthetic process	42	1.93999	6.05491e-05	0.0650876
GOTERM_BP_FAT	GO:0031327~negative regulation of cellular biosynthetic process	42	1.89122	0.000107054	0.0762661
GOTERM_BP_FAT	GO:0006412~translation	27	2.18449	0.000278708	0.143511
GOTERM_BP_FAT	GO:0016481~negative regulation of transcription	35	1.9251	0.000330421	0.136645
GOTERM_BP_FAT	GO:0033554~cellular response to stress	39	1.7593	0.000806438	0.258371
GOTERM_BP_FAT	GO:0010629~negative regulation of gene expression	36	1.80224	0.000881525	0.24427
GOTERM_BP_FAT	GO:0006446~regulation of translational initiation	8	4.8939	0.00105137	0.253457
GOTERM_BP_FAT	GO:0006497~protein amino acid lipidation	9	4.25908	0.00108839	0.23584
GOTERM_BP_FAT	GO:0010605~negative regulation of macromolecule metabolic process	47	1.61926	0.00124509	0.241913
H3K4 down-regulated
Category	Term	Count	Fold Enrichment	PValue	Benjamini
GOTERM_BP_FAT	GO:0021884~forebrain neuron development	3	33.0791	0.0032433	0.992689
GOTERM_BP_FAT	GO:0043966~histone H3 acetylation	4	10.1782	0.00674904	0.994062
GOTERM_BP_FAT	GO:0051276~chromosome organization	15	2.10695	0.0118012	0.997499
GOTERM_BP_FAT	GO:0021954~central nervous system neuron development	4	8.26977	0.0120553	0.989854
GOTERM_BP_FAT	GO:0021879~forebrain neuron differentiation	3	15.2673	0.0157372	0.991796
GOTERM_BP_FAT	GO:0021872~generation of neurons in the forebrain	3	13.2316	0.0207721	0.994992
GOTERM_BP_FAT	GO:0021953~central nervous system neuron differentiation	4	6.61582	0.0220068	0.991876
GOTERM_BP_FAT	GO:0006325~chromatin organization	12	2.17506	0.0223169	0.986037
KEGG_PATHWAY	hsa00040:Pentose and glucuronate interconversions	3	12.2864	0.0234057	0.926115
GOTERM_BP_FAT	GO:0045449~regulation of transcription	50	1.31423	0.0287591	0.992619
DNA- methylation up-regulated
Category	Term	Count	Fold Enrichment	PValue	Benjamini
GOTERM_BP_FAT	GO:0035136~forelimb morphogenesis	6	6.29262	0.00212437	0.994722
GOTERM_BP_FAT	GO:0006446~regulation of translational initiation	7	3.93928	0.00790451	0.999944
GOTERM_BP_FAT	GO:0043603~cellular amide metabolic process	8	3.29614	0.0100852	0.999759
KEGG_PATHWAY	hsa05322:Systemic lupus erythematosus	10	2.69702	0.0108888	0.802175
GOTERM_BP_FAT	GO:0006261~DNA-dependent DNA replication	8	3.18248	0.0121463	0.999465
GOTERM_BP_FAT	GO:0006732~coenzyme metabolic process	14	2.16793	0.0125812	0.998059
GOTERM_BP_FAT	GO:0030326~embryonic limb morphogenesis	10	2.65206	0.0127395	0.994854
GOTERM_BP_FAT	GO:0035113~embryonic appendage morphogenesis	10	2.65206	0.0127395	0.994854
GOTERM_BP_FAT	GO:0048736~appendage development	11	2.4641	0.0135858	0.991924
GOTERM_BP_FAT	GO:0060173~limb development	11	2.4641	0.0135858	0.991924
DNA- methylation down-regulated
Category	Term	Count	Fold Enrichment	PValue	Benjamini
GOTERM_BP_FAT	GO:0044257~cellular protein catabolic process	25	2.08257	0.000941798	0.749228
GOTERM_BP_FAT	GO:0030163~protein catabolic process	25	2.01684	0.00144712	0.654567
GOTERM_BP_FAT	GO:0051603~proteolysis involved in cellular protein catabolic process	24	2.00961	0.00192571	0.610629
GOTERM_BP_FAT	GO:0019941~modification-dependent protein catabolic process	23	2.01626	0.00237534	0.582215
GOTERM_BP_FAT	GO:0043632~modification-dependent macromolecule catabolic process	23	2.01626	0.00237534	0.582215
GOTERM_BP_FAT	GO:0044265~cellular macromolecule catabolic process	27	1.85996	0.00272699	0.551452
GOTERM_BP_FAT	GO:0006511~ubiquitin-dependent protein catabolic process	13	2.74501	0.00282144	0.49907
GOTERM_BP_FAT	GO:0009057~macromolecule catabolic process	27	1.72535	0.00722979	0.781659
GOTERM_BP_FAT	GO:0031145~anaphase-promoting complex-dependent proteasomal ubiquitin-dependent protein catabolic process	6	4.48297	0.0106209	0.85905
GOTERM_BP_FAT	GO:0051436~negative regulation of ubiquitin-protein ligase activity during mitotic cell cycle	6	4.48297	0.0106209	0.85905
