# Supplementary material for: Longitudinal epigenetic and gene expression profiles analyzed by three-component analysis reveal down-regulation of genes involved in protein translation in human aging
Source: Nucleic Acids Res. 2015 May 14;43(15):e100. doi: 10.1093/nar/gkv473 (PMC4551908; doi:10.1093/nar/gkv473)
Supplement: SUPPLEMENTARY DATA [file supp_gkv473_nar-03651-met-n-2014-File015.xls]

## Sheet: Sheet1
Table S7: Functional terms enriched for in silico predicted FOXO1 and FOXO4 binding sites.
Enrichment terms for FOXO targets
Category	Term	Count	Benjamini
GOTERM_BP_FAT	GO:0008104~protein localization	94	5.78648e-13
GOTERM_BP_FAT	GO:0045184~establishment of protein localization	85	1.01263e-12
GOTERM_BP_FAT	GO:0015031~protein transport	84	1.1573e-12
GOTERM_BP_FAT	GO:0046907~intracellular transport	76	2.02527e-12
GOTERM_BP_FAT	GO:0016192~vesicle-mediated transport	70	2.14095e-12
GOTERM_BP_FAT	GO:0034613~cellular protein localization	56	1.34536e-11
GOTERM_BP_FAT	GO:0070727~cellular macromolecule localization	56	1.57888e-11
GOTERM_BP_FAT	GO:0006886~intracellular protein transport	52	4.38326e-11
GOTERM_BP_FAT	GO:0016044~membrane organization	48	1.34783e-08
KEGG_PATHWAY	hsa04510:Focal adhesion	37	2.37268e-08
GOTERM_BP_FAT	GO:0006414~translational elongation	22	3.24596e-07
GOTERM_BP_FAT	GO:0006412~translation	41	5.95116e-07
GOTERM_BP_FAT	GO:0048193~Golgi vesicle transport	24	1.42515e-06
GOTERM_BP_FAT	GO:0001568~blood vessel development	32	1.13136e-05
GOTERM_BP_FAT	GO:0001944~vasculature development	32	1.83679e-05
KEGG_PATHWAY	hsa04520:Adherens junction	19	9.11937e-06
KEGG_PATHWAY	hsa03010:Ribosome	20	8.58547e-06
GOTERM_BP_FAT	GO:0051270~regulation of cell motion	27	3.34875e-05
GOTERM_BP_FAT	GO:0007264~small GTPase mediated signal transduction	34	0.000139394
GOTERM_BP_FAT	GO:0030198~extracellular matrix organization	18	0.00026882
KEGG_PATHWAY	hsa04810:Regulation of actin cytoskeleton	31	7.05952e-05
GOTERM_BP_FAT	GO:0008219~cell death	59	0.000285616
GOTERM_BP_FAT	GO:0016265~death	59	0.000328178
GOTERM_BP_FAT	GO:0048514~blood vessel morphogenesis	26	0.000477844
GOTERM_BP_FAT	GO:0006928~cell motion	43	0.000755336
GOTERM_BP_FAT	GO:0016477~cell migration	30	0.000835211
GOTERM_BP_FAT	GO:0006888~ER to Golgi vesicle-mediated transport	11	0.000892758
GOTERM_BP_FAT	GO:0030036~actin cytoskeleton organization	26	0.00135157
GOTERM_BP_FAT	GO:0012501~programmed cell death	50	0.00157377
GOTERM_BP_FAT	GO:0006605~protein targeting	25	0.00158861
